# Supplementary material for: Genomic analyses indicate the North American Ap-ha variant of the tick-vectored bacterium Anaplasma phagocytophilum was introduced from Europe
Source: Parasit Vectors. 2023 Aug 28;16:301. doi: 10.1186/s13071-023-05914-x (PMC10463431; doi:10.1186/s13071-023-05914-x)
Supplement: Supplementary file 1 — Additional file 1: Table S1. Genome sample information. Table S2. Relative values for A. phagocytophilum genes when this bacterium is replicating in either human cell lines (HL-60) or Ixodes scapularis cell lines (ISE6). Table S3. Gene type (vector-upregulated, reservoir-upregulated, or core), gene IDs (from A. phagocytophilum strain HGE-1) and the total number of nucleotides (sites) analyzed. Table S4. Gene type (vector-upregulated, reservoir-upregulated or core), gene IDs (from A. phagocytophilum strain HGE-1), and protein ID names (columns 1-3). Table S5. Gene specific measures of divergence. [file 13071_2023_5914_MOESM1_ESM.xlsx]

## Sheet: Table_S1
Broad Geographic Origin	Population	Sample ID	RefSeq Accession #	Isolation Source	# Contigs/Scaffolds
Europe	host-generalist ecotype	Austria	GCF_000964785.1	Canis familiaris ("dog")	1
Europe	host-generalist ecotype	France	GCF_900000025.1	Bos taurus ("cow")	169
Europe	host-generalist ecotype	Netherlands	GCF_000964745.1	Canis familiaris ("dog")	1
Europe	host-generalist ecotype	Norway	GCF_000689635.2	Ovis aries ("sheep")	1
North America	Ap-ha variant	New York	GCF_000013125.1	Homo sapien ("human")	1
North America	Ap-ha variant	Maryland	GCF_000964685.1	Homo sapien ("human")	1
North America	Ap-ha variant	Minnesota	GCF_000439775.1	Zapus hudsonius ("meadow jumping mouse")	1
North America	Ap-ha variant	Florida	GCF_000439795.1	Canis familiaris ("dog")	1
Europe (Outgroup)	roe deer-specialist ecotype	Roe Deer	GCF_900088645.1	Capreolus capreolus ("roe deer")	300

## Sheet: Table_S2
			Expression in HL-60 Cells (Human)									Expression in ISE6 Cells (Tick)
Gene Type	Gene ID	Used in Analyses?	L	T	W	N	V	Y	8	7	Reservoir Average Expression	S	H	4	Q	F	E	3	Vector Average Expression	T Test p value	Ratio (Average HL-60/Average ISE6)	Overall Average Expression Level
Vector	HGE1_00105	Yes	833.696	709.739	668.696	900.652	1079.65	705.217	900.174	603.348	800.147	2622.61	1500.78	783.522	3306.52	2107.7	2298.96	1847	2066.73	0.000767825	0.387157	1391.22
Vector	HGE1_00160	Yes	2316.29	1381.57	1598.29	1813.52	1469.1	1619.19	1977.86	1519.29	1711.89	3223.24	3984.14	4612.1	3720.67	6470.05	6315	5453.95	4825.59	1.50728e-05	0.354752	3164.95
Vector	HGE1_00420	Yes	824.182	634.818	732.545	1025.55	742.182	833.545	921.636	571	785.682	3776.55	5348.91	4096.64	1341.91	5088.55	5096.64	2307.18	3865.19	7.43459e-05	0.203271	2222.79
Vector	HGE1_00527	Yes	741.243	657.729	736.3	790	813.471	846.3	770.457	611.814	745.914	1943.06	2078	3206.66	1324.54	2291.59	2392.5	2051.47	2183.97	7.60263e-06	0.34154	1417.01
Vector	HGE1_00575	Yes	5241.44	8632.33	9554.67	7541.33	9226.44	10429.3	6903.78	6685.44	8026.85	9088.11	38292	19578.4	9869	41479.8	42350.9	17320.1	25425.5	0.00561904	0.315701	16146.2
Vector	HGE1_00745	Yes	1918.15	1799.38	1917.08	1704	1960.23	1991.77	1973.08	1636.85	1862.57	6108.54	3794.62	4897.15	3508.38	30008	19909.1	7162.69	10769.8	0.0274352	0.172944	6019.27
Vector	HGE1_00770	Yes	1452.88	1539.24	1727.35	2074.35	2050.65	1995.24	1443.59	1162.12	1680.68	3092.29	6134.94	1671.18	3720.18	7097.76	5175.24	4441.82	4476.2	0.000994293	0.375469	2985.25
Vector	HGE1_00935	No	6032	3998	3816.6	5107.4	6513.4	5827.2	7184.8	3848.4	5290.98	4948.8	17847.8	13787	876	15942.4	14106.6	10808.6	11188.2	0.0198378	0.472908	8043
Vector	HGE1_01130	Yes	512.154	489.019	545.769	586.192	538.981	521.135	473.519	488.173	519.368	1454.19	1043.63	1314.21	1328.83	1181.9	1095.75	2248.96	1381.07	4.65081e-05	0.376062	921.495
Vector	HGE1_01280	Yes	1491.8	776.2	865.4	491	589.6	1198.4	536.4	611.4	820.025	1691.6	6995.8	7196.8	3003.6	6849.8	6683.4	841.8	4751.83	0.00161708	0.17257	2654.87
Vector	HGE1_01525	Yes	1090	1156	996.167	1919.67	1014.83	1010.83	1738.33	1845	1346.35	3398.67	3572.17	4332.5	755.167	4380.5	4871.67	4262.67	3653.33	0.000548355	0.368528	2422.94
Vector	HGE1_01727	Yes	1283.83	1098.33	1153.5	1266.25	1361.33	1434.5	1228.58	876.25	1212.82	2094.42	3286.25	1348.25	2501.92	3822.92	3606.58	1694.17	2622.07	0.00134265	0.462544	1870.47
Vector	HGE1_01872	Yes	953.371	810.143	710.486	937.171	878.4	896.714	1064.71	908.086	894.886	7384.14	6893.09	1065.34	1937.83	4006.26	4487.17	1218.17	3856	0.00647893	0.232076	2276.74
Vector	HGE1_01947	Yes	2589.38	1612.06	1371.31	1876.62	1950.94	1759.94	2185.94	1460.44	1850.83	9189.81	4266.62	2664.25	4517.06	4354.62	4908.56	3007.81	4701.25	0.0026252	0.393689	3181.03
Vector	HGE1_02092	Yes	1096.37	904.741	830.741	845.963	770	893.037	986.037	1131.59	932.31	925.407	982.185	4036.96	4868.7	1099.3	1139.41	2310.19	2194.59	0.0470325	0.424822	1521.38
Vector	HGE1_02152	No	10790	3187	6118	4922.5	6564.5	5877	1570.5	1733	5095.31	6368	22746	6567	3582	23959	22057.5	6479	13108.4	0.0370137	0.388707	8834.73
Vector	HGE1_02157	Yes	2804	3269.78	3683.33	4376.56	3125.22	3792.89	3908.67	4596.56	3694.63	9710.11	48041.6	38963.7	7540.33	7534.56	7309.56	25618.9	20674.1	0.0143549	0.178708	11618.4
Vector	HGE1_02242	Yes	374.4	364.167	374.1	267.6	352.033	383.2	370.3	347.267	354.133	988.733	879.1	388.033	1829.77	1068.37	1118.03	603.067	982.157	0.00184077	0.360567	647.211
Vector	HGE1_02252	No	727.75	787.583	761.333	851.5	838.75	917.833	1018.92	687.667	823.917	5401.33	3606.83	5543.83	1935.33	1790.58	3096.75	5175.42	3792.87	0.000161642	0.217228	2209.43
Vector	HGE1_02327	Yes	709.462	674.538	632.923	690.231	635.538	653.308	914.769	689.231	700	1563.46	1594.92	4364.15	981.462	1891.31	1955.15	1704.85	2007.9	0.00465206	0.348623	1310.35
Vector	HGE1_02407	Yes	626.5	539	588.5	538	587	615.5	610	401	563.188	1136	1694.5	1696.5	733.5	2627	2447	695	1575.64	0.00260575	0.357433	1035.67
Vector	HGE1_02412	Yes	8400.33	5233.33	6456	4363.67	5541	6105.67	3902.33	5922.67	5740.62	16147	11722.3	3312.33	21020.7	12783.3	12103.3	9350	12348.4	0.00571511	0.464887	8824.27
Vector	HGE1_02492	Yes	706.727	858.727	865.879	660.788	835.712	824.424	709.424	679.667	767.669	2146.24	2340.88	840.682	1847.24	3186.73	3166.62	1112.2	2091.51	0.00124929	0.36704	1385.46
Vector	HGE1_02747	Yes	1761.69	1574.31	1614.08	1030.31	1453.77	1464	1895.31	1650.69	1555.52	4041.54	1908.54	2309.46	4328.38	4937.46	5473.92	4499.69	3928.43	0.000257089	0.395965	2662.88
Vector	HGE1_02807	Yes	797.182	577.909	675.545	718.818	640.273	433.364	849.091	553.364	655.693	1158.55	1018.36	1213.82	3428.73	1212.82	1325.09	765.909	1446.18	0.0273386	0.453396	1024.59
Vector	HGE1_02817	Yes	662.625	981.375	658.25	701.25	871.875	524.25	1071.88	914.25	798.219	2049.75	1742.62	658	3543.75	2608	2899.25	893.375	2056.39	0.00531289	0.388165	1385.37
Vector	HGE1_03002	Yes	562.094	442.698	485.509	349.83	437.623	453.245	482.642	445.642	457.41	550.736	1218.64	644.642	794.679	1340.98	1441.89	566.717	936.898	0.00396209	0.488218	681.171
Vector	HGE1_03017	No	722.625	864.125	799.375	721	677.75	755.75	881.25	1200.25	827.766	1373.12	2621.75	961.875	1832.25	2846.88	2977.75	1387.62	2000.18	0.00145538	0.413846	1374.89
Vector	HGE1_03172	No	1450.29	1173.18	987.471	1373.41	1323.53	1278	1336.24	1252.59	1271.84	6031.88	2777.06	9217.76	4996.59	2307.35	2613.18	2128.06	4295.98	0.00615961	0.296053	2683.11
Vector	HGE1_03177	No	3481.74	1812.97	2075.86	2129.01	2413.53	2462.36	1717.83	1377.04	2183.79	6829.96	3624.1	7359.42	10086.6	3239.26	3482.83	4865.67	5641.12	0.00260042	0.387121	3797.21
Vector	HGE1_03182	Yes	1039.22	657.533	816.911	778.933	879.533	673.8	664.644	527.333	754.739	1821.91	1299.47	3062.89	5220.07	960.822	947.689	2122.36	2205.03	0.0185389	0.342281	1431.54
Vector	HGE1_03277	Yes	526.333	369	529	357	400.333	445.667	369.667	393.333	423.792	1615.33	871.667	546	375.667	1195	1140.67	1564.67	1044.14	0.00283632	0.405875	713.289
Vector	HGE1_03292	Yes	953	784.419	948.839	819.581	919.097	1001.52	775.677	763.806	870.742	1636.61	2114.29	1669.39	1960.74	2720.77	2886.9	2516.71	2215.06	4.63881e-06	0.393101	1498.09
Vector	HGE1_03382	Yes	1324.5	709.75	508.5	898.5	729.75	607	518.5	373.5	708.75	5426.75	2364.75	1593.5	1063.25	2130	1986.5	461	2146.54	0.0254862	0.330183	1379.72
Vector	HGE1_03492	Yes	521.137	470	489.098	539.314	518.608	530.941	529.02	445.118	505.404	2455.51	2261.37	1761.25	1999.78	1721.43	1817.76	1005.75	1860.41	1.55717e-06	0.271663	1137.74
Vector	HGE1_03547	Yes	1221.6	909	783	1036.8	1047.6	1035.2	1194.6	683.4	988.9	3330.8	7896.6	6288.6	2583.6	7885.8	7483.4	2533	5428.83	0.00024147	0.182157	3060.87
Vector	HGE1_03552	Yes	517.5	512.964	565.643	543.964	543.786	545.5	518.893	483.679	528.991	1230.57	1771.68	6790.14	1981.89	2315.46	1772.39	5351	3030.45	0.00552467	0.174559	1696.34
Vector	HGE1_03557	Yes	967.97	1083.36	1151.03	1032.42	960.909	1054.64	895.697	1193.15	1042.4	1797.52	4522.55	2183.18	2077.09	4841.76	5005.55	1835.09	3180.39	0.00152499	0.327758	2040.13
Vector	HGE1_03587	Yes	779.63	380.593	428.111	403.778	413	453.185	468.148	431.963	469.801	1050.48	937.889	513.926	2594.93	841.926	838.444	492.407	1038.57	0.0452229	0.452353	735.227
Vector	HGE1_03610	Yes	4501.5	6291.7	5345.3	4053.9	3735.6	3495.9	4524.4	8155.8	5013.01	3053.4	14551.1	11092.2	1711.1	22875.5	19048	8180.3	11501.7	0.0396749	0.435851	8041.05
Vector	HGE1_03767	Yes	979.6	828.2	858	1084	826.2	1277	879.6	1068.6	975.15	1797.4	1796.8	1454.8	1787.6	2887	2597.8	1339.2	1951.51	0.000479727	0.499689	1430.79
Vector	HGE1_03797	Yes	734.333	605	654	646.667	585	719	598.667	567.333	638.75	1792.33	122184	29695	916.667	140916	108684	1895.33	58012	0.0226935	0.0110107	27412.9
Vector	HGE1_03892	Yes	808.556	871.306	714.028	851.472	877.389	651.861	832.667	863.5	808.847	1032.19	2588.86	1402	1163.08	2849.22	2453.89	1404.64	1841.98	0.00200965	0.439117	1290.98
Vector	HGE1_03907	No	708.375	682.875	665.875	611.688	596.812	641.562	683.875	720.562	663.953	5402.81	4648.06	608.125	981.312	1962.5	3252	616.875	2495.96	0.0203278	0.266012	1518.89
Vector	HGE1_04382	Yes	679.846	741	717.308	738.538	805.615	776.615	566.154	497.462	690.317	1045.46	1797.38	570.923	5042.62	2399.62	2457.31	543.692	1979.57	0.0363403	0.348721	1291.97
Vector	HGE1_04462	Yes	387.8	373.8	462.2	374	405	425	445.8	385.6	407.4	544.2	532	464.6	1703.8	1836.8	1591.2	502.6	1025.03	0.0176409	0.397452	695.627
Vector	HGE1_04522	Yes	1326.44	1262.56	1171.44	1469.94	1438.88	1288.25	1788.31	1372.88	1389.84	1529.31	3329.38	1934.88	3021.5	4596.25	3833.44	2436.81	2954.51	0.00134327	0.470412	2120.02
Vector	HGE1_04577	Yes	2201.41	1710.43	1997.63	1903.51	2129.73	2534.29	1434.2	1452.37	1920.45	4583.18	2090.2	6377.33	7007.33	2230.29	2355.16	4163.41	4115.27	0.00965814	0.466663	2944.7
Vector	HGE1_04797	Yes	507.25	465.5	452.75	460.25	471.25	546.75	518.25	480.75	487.844	517.5	1095	537.75	848.75	1982.25	1813.25	1814.25	1229.82	0.00539593	0.396679	834.1
Vector	HGE1_04867	Yes	1332.43	1190.86	1369.86	1322.86	1248.14	1431.57	1527.57	1098.29	1315.2	3717.29	1315.29	4023	2371.14	1295.29	1422.29	4430.71	2653.57	0.0166524	0.495633	1939.77
Vector	HGE1_05042	Yes	2122.6	1752.2	2024.8	2500.2	2278.4	2274.2	2333.4	2018.4	2163.02	7297.4	6940.6	5391	6590.6	7624.8	7806	13540.8	7884.46	3.31401e-05	0.27434	4833.03
Vector	HGE1_05112	Yes	1415.67	1352	1456	2132	1731.67	1568.33	1824.33	1615.33	1636.92	1944.33	6711.33	3615	2302.33	7587	6927.33	2685	4538.9	0.00511813	0.360641	2991.18
Vector	HGE1_05187	Yes	1310	1467.24	1613.72	1449.64	1301.12	1236.56	1082.8	1678.04	1392.39	1830.56	11140.9	5352.2	1855.64	19010.8	12196.8	1615.8	7571.81	0.0214426	0.183891	4276.12
Vector	HGE1_05287	Yes	1162.96	1168.71	1241.21	1224.83	1099.54	1217.04	1041.42	1236.46	1174.02	2471.92	3269.75	1403.75	1416.54	3478.46	3320.67	1590.83	2421.7	0.00250399	0.484792	1756.27
Vector	HGE1_05312	Yes	3350.73	1431	1229.82	1770.18	1316.64	1460.91	924.909	608.818	1511.62	4754.64	10804.6	5105.09	3439.36	10380.5	10128.3	5451.36	7151.99	0.000283537	0.211357	4143.79
Vector	HGE1_05412	No	2826.06	1097	1364.94	2068.12	1729.94	1584.35	1458.65	1202.18	1666.4	16431.7	7247.47	2227.47	7122.71	4615.53	5211.53	2373.88	6461.47	0.0150073	0.257899	3904.1
Vector	HGE1_06062	Yes	865.364	795.364	735.273	955.182	829.636	953	839.182	751.273	840.534	2239.55	1561.91	917.818	3560	1557.64	1750.64	1380.64	1852.6	0.00507535	0.453706	1312.83
Vector	HGE1_06072	Yes	991.9	846.3	574	849.2	832.2	795.2	784	700.7	796.687	1859.7	1443.3	783.1	2280.5	1746.8	1774.1	1412.3	1614.26	0.000350687	0.493532	1178.22
Vector	HGE1_06077	Yes	892.583	899	856.5	843.75	820	808.833	888.75	981.333	873.844	2700.92	2270.5	1242.75	1941.08	1668.83	1749.33	1171.5	1820.7	0.00027913	0.479949	1315.71
Vector	HGE1_06082	Yes	438	408	413.111	384.222	400.333	480.111	427.444	397.889	418.639	1671.67	1308.22	696.333	901.667	1063.67	1092.56	632.667	1052.4	0.000247032	0.397796	714.393
Vector	HGE1_t06230	No	1743	1248	1183	1167	1126	1120	1116	1355	1257.25	2950	17912	3279	557	14852	15853	2150	8221.86	0.0213862	0.152916	4507.4
Reservior	HGE1_00030	Yes	5564.89	6465.53	5746.11	4472.42	3649.26	4156.11	3605.63	8235.95	5236.99	2848.53	1536.26	3164.37	3723.63	1683.95	1448.11	2560.37	2423.6	0.00118621	2.16083	3924.07
Reservior	HGE1_00140	No	7366.38	10763.6	9234.95	4037.97	5422.03	3056.68	9640.57	11091	7576.65	554	883.919	1381.97	801.108	872.162	1117.16	1596.78	1029.59	9.64579e-05	7.35892	4521.35
Reservior	HGE1_00145	Yes	3751.4	5053.8	4085.4	1978.4	2443.4	1616.2	5220	5130.8	3659.93	502.8	428.6	549.6	709.4	466.6	510.4	696.6	552	9.57981e-05	6.6303	2209.56
Reservior	HGE1_00155	Yes	9365.62	9163.69	8985.69	8172.08	6468	7086.31	7757.62	16655.4	9206.8	3778.62	2453.38	5607.15	3337.85	1703.23	1847.15	7484.38	3744.54	0.00201422	2.45873	6657.74
Reservior	HGE1_00170	Yes	14192.7	19230.6	13982	15947.9	10751	14937.4	12914.7	17934	14986.3	8175.14	4817.57	8345.71	4750	4062	4365	6968.29	5926.24	4.92191e-06	2.5288	10758.3
Reservior	HGE1_00200	Yes	8262.17	7429.5	7712.83	5398.83	5638.83	6092	4941.33	9214.5	6836.25	4701.5	2298.17	2632.33	5452.83	2569.67	2340.17	3914.5	3415.6	0.000452905	2.00148	5239.94
Reservior	HGE1_00500	Yes	18609.1	11934.2	12590.3	12031.2	10494.7	11484.3	9940.8	12182.1	12408.3	5430.3	5073.6	7443.3	5947.3	4374.9	4535.7	9679.2	6069.19	0.000159938	2.04448	9450.07
Reservior	HGE1_00580	No	9520.53	8332.73	7878.93	18781.3	10176.5	7765.33	12722.9	8881.53	10507.5	3946.27	3007.53	6767.27	4510.47	1831.33	1901	8745.07	4386.99	0.00288257	2.39514	7651.25
Reservior	HGE1_00615	Yes	2063.2	4005.8	3801	4473.6	3164.4	3254.8	3080.8	3656.2	3437.47	3639.2	1368.2	2117.2	1221.4	960.6	1005.4	1580.4	1698.91	0.0014201	2.02334	2626.15
Reservior	HGE1_00625	No	9092.58	11777	11001.7	15320.7	12082.2	11095.5	15169	13010.5	12318.6	5316.46	3919.46	10399.3	5324.77	2976.54	2508.23	10049.6	5784.91	0.000411942	2.12945	9269.57
Reservior	HGE1_00630	No	20248.4	20788.6	12740.6	36338.6	21318	13102.4	27091.4	20329.2	21494.7	3947	5484.8	17928.4	3533.8	5076.6	4838.2	16241	8149.97	0.00264652	2.63739	15267.1
Reservior	HGE1_00635	No	11158	12963.7	11823	15888.5	13565	12029.2	17220.2	13481.9	13516.2	6737.6	3818.65	12414	6090.75	2616.7	2493.95	10757.6	6418.47	0.000621097	2.10583	10203.9
Reservior	HGE1_00675	Yes	8626.86	10397.4	12281.7	5925.29	11341.9	12484.3	10317.1	8537.71	9989.04	7235.86	5966.43	6214.86	1197.14	2899.29	5542.86	4568.43	4803.55	0.00046098	2.07951	7569.14
Reservior	HGE1_00755	No	18836.2	20094.2	16783.4	22628	18626.6	12623.4	25222.6	18730.4	19193.1	3135.2	7119.6	17335.4	2878.8	5304.4	5168	15665	8086.63	0.000728676	2.37344	14010.1
Reservior	HGE1_00785	Yes	10568.7	9126.7	10157.7	6866.8	5548.9	6717.5	6948	13498	8679.04	4838.2	2777.4	6633.5	3629.4	2697.2	2999.4	6207.7	4254.69	0.00217151	2.03988	6614.34
Reservior	HGE1_00890	Yes	2152.44	2764.39	2570.78	1356.5	1712	1392.33	3074.94	3237.5	2282.61	678.611	1028.94	715.389	1099.22	713.889	797	661.389	813.492	0.000205895	2.80594	1597.02
Reservior	HGE1_00930	No	8054.5	8802.7	9818.4	6824.4	10116.2	9958.3	7069	6684.6	8416.01	4448.5	2167.6	4776	6714.9	1489.1	1614	6251	3923.01	0.000379168	2.14529	6319.28
Reservior	HGE1_01020	Yes	14921.5	17298.1	15656.7	7770.56	8656	8578.61	8848.56	27196.2	13615.8	3779.89	3526.5	2343.11	2483.22	3855.22	3749	3265	3285.99	0.00133318	4.14358	8795.21
Reservior	HGE1_01055	Yes	17188.2	18872.8	15324.9	10943.3	9481.24	9397.3	10109.1	29426.8	15093	8599.82	3964.24	12426.4	5110.97	3664.42	3878.7	8415.52	6580	0.010682	2.29376	11120.2
Reservior	HGE1_01060	Yes	23167.8	28782.5	22358.3	12508.8	11259.5	10494.8	12668.5	43101.2	20542.7	8860	3296	13483.7	5762.67	2161.5	2641.33	11603	6829.74	0.010554	3.00783	14143.3
Reservior	HGE1_01200	Yes	7491.91	11217.6	10002	17343.1	9155.42	9238.3	11471	11543.8	10932.9	5944.58	5523.27	6593.42	5200.55	4369.3	4679.52	5092.18	5343.26	0.000307381	2.04611	8324.4
Reservior	HGE1_01225	Yes	7527	11402.3	8383.67	12194.8	8510.83	9553.5	11818.2	10282.3	9959.08	8120.83	2942.5	11791	938.5	2062.17	2386.67	4008.33	4607.14	0.00388736	2.16166	7461.51
Reservior	HGE1_01230	Yes	11969.7	14163.5	14234.1	18125.4	14738.8	15117.8	16212.6	14227.8	14848.7	9989.79	5982.43	13275.7	2489.64	5018.64	5301.36	7725.86	7111.92	0.000118514	2.08786	11238.2
Reservior	HGE1_01270	Yes	7241.2	8774.6	8382.4	10676.6	8748.4	8772	12203.2	10179.8	9372.27	4867.4	4331.6	9599	1183.4	2996.8	3173.4	4161.6	4330.46	0.000490144	2.16427	7019.43
Reservior	HGE1_01315	Yes	7713.57	8972.14	8519.14	11547.3	9266.43	11520.3	11097.1	8842.57	9684.82	5703	2762	7974.29	2698.43	2205.71	2430.14	2934.57	3815.45	3.39762e-05	2.53832	6945.78
Reservior	HGE1_01320	Yes	7974.36	10331.2	9163.09	12733.4	12109.6	9799.55	11555.3	9446.55	10389.1	7614.91	4011.73	9629.36	1449.64	3304.91	3911	4041.55	4851.87	0.000357979	2.14126	7805.07
Reservior	HGE1_01355	Yes	6482	7379.5	6863.12	9560.88	7413.25	7323.88	8890.38	6950.25	7607.91	5276.25	3131.12	7723.62	1627	1888.12	2213.38	2515.75	3482.18	0.000431691	2.18481	5682.57
Reservior	HGE1_01360	Yes	5999.1	5401.73	5303.75	6259.29	6192.35	6870.81	5755	4081.67	5732.96	4727.79	2446.62	3231.81	1652.21	2279.25	2414.67	3158.25	2844.37	3.56456e-05	2.01555	4384.95
Reservior	HGE1_01425	No	7941.17	9141.33	8028.17	10780.5	9504.67	8435.33	14313.3	10316.3	9807.6	6570	2986.5	8005.67	1245.33	2949.33	2925.83	7924	4658.1	0.00124717	2.1055	7404.5
Reservior	HGE1_01540	Yes	10494.8	6457.33	9392.17	6961	9768.17	11513.5	4611.17	4145.33	7917.94	4057.33	3126.5	5088.67	1139.67	2769	2700.67	4352.83	3319.24	0.00146371	2.38547	5771.88
Reservior	HGE1_01550	Yes	17276.3	19972.7	18055.2	8732.87	11256.9	10694.4	11404.4	32566.9	16245	7427.74	4016.37	7846.5	3117.11	3784.89	3838.97	6438.13	5209.96	0.00292995	3.11806	11095.3
Reservior	HGE1_01555	Yes	4974	4202.67	4361.33	2232.89	3344.22	4309.67	1847	4931.67	3775.43	1372	970.889	1426.22	1994.78	873.222	884.556	1596.67	1302.62	0.000167484	2.89834	2621.45
Reservior	HGE1_01625	Yes	5635.25	5156.25	4863.75	3220.5	3567.75	3510.75	3360.75	6611.25	4490.78	1522.25	1209.75	2205	757	2595.75	1798.25	2711	1828.43	0.000281213	2.45609	3248.35
Reservior	HGE1_01670	Yes	6727.83	3913.33	4232.33	3442	3439.33	3062.67	5732.67	4868.5	4427.33	1455	2133.17	3472.5	666.667	2101.83	2256.83	1952.67	2005.52	0.000919472	2.20757	3297.16
Reservior	HGE1_01752	Yes	5589.3	6583.4	5419.97	3072.8	2834.73	2857.47	3040.3	8854.13	4781.51	1067.07	1111.53	2158.4	2977.8	1440.5	1534.53	2308.07	1799.7	0.00473924	2.65684	3390
Reservior	HGE1_01772	Yes	5800.77	5884.27	5441.1	2581.77	2874.3	3160.63	3149.07	8874.57	4720.81	1607.23	2200.6	1477.83	2783.07	2173.4	1455.6	1907.67	1943.63	0.00585545	2.42886	3424.79
Reservior	HGE1_01782	No	13969.9	15228.1	13819.1	5203.97	6176.08	5293.69	7133.58	23731.3	11319.5	2811.39	2041.72	2098.14	2407.56	1694.47	2527.81	2361.47	2277.51	0.0030503	4.97011	7099.88
Reservior	HGE1_02107	No	5556.45	6704.58	4881.29	3330.68	2967.97	3156.76	3835.82	8189.68	4827.9	2532.37	2205.18	1492.97	3287.87	2082.18	2051.13	2557.63	2315.62	0.00486053	2.08493	3655.51
Reservior	HGE1_02127	No	3486	1995.5	2633	1766.5	2450	3350.5	1437.5	1382.5	2312.69	631	746	1102.5	318.5	530.5	672	1295.5	756.571	0.000402522	3.0568	1586.5
Reservior	HGE1_02212	Yes	6049.5	7585.8	5949.1	4806.15	4734.8	4407.95	5219.8	8301.2	5881.79	2354.8	3042	3681.05	2181.45	1752.15	1822.75	3163.7	2571.13	8.97674e-05	2.28763	4336.81
Reservior	HGE1_02357	Yes	2442.86	2372.43	2917.29	1313.86	1919	1510.43	4328.57	3289	2511.68	1170.29	1315	482.143	2038	1053	944.571	691.714	1099.24	0.00476582	2.28491	1852.54
Reservior	HGE1_02367	Yes	6813.86	9546.71	9747.57	8723.43	7534.86	6291.43	5347.57	8159.29	7770.59	3957.29	3087.71	6220.43	3227.57	2245.14	1792.57	3724.43	3465.02	9.89024e-05	2.24258	5761.32
Reservior	HGE1_02557	Yes	4303.4	3431.8	3223.2	2387.6	2052.4	2075	3207.8	4323.8	3125.62	1811.8	778.2	1120	2461.8	787.6	710.6	1130.6	1257.23	0.000570841	2.48612	2253.71
Reservior	HGE1_02972	Yes	4818.5	3952.38	4375.38	2969.75	3092.88	2190.88	2350	4620.12	3546.23	2577.25	1151.5	3099.5	1779.5	878.75	943.875	1876.38	1758.11	0.00300026	2.01708	2711.78
Reservior	HGE1_03052	Yes	12377.9	6813.33	9719.81	6813.62	8797.48	11641.9	3355.52	3812.9	7916.56	4855.24	2016.71	2124.48	7069.9	1946.48	2103.38	2760.1	3268.04	0.00669333	2.42242	5747.25
Reservior	HGE1_03232	Yes	5057.89	5280.46	4898.22	1776.24	2876.51	2175.66	5823.42	5093.26	4122.71	2131.59	1809.04	1103.99	2427.27	2258.42	2223.86	1306.34	1894.36	0.00351674	2.17631	3082.81
Reservior	HGE1_03307	Yes	7001.06	6992.28	6900.39	3999.56	4337	4374.33	3856.83	11841.8	6162.91	3148.39	1380.44	4774.78	2611.89	1065.22	1165.61	5310.67	2779.57	0.0138598	2.21722	4584.02
Reservior	HGE1_03367	Yes	4718	6478.11	5749	4382.44	4029.44	3772	4628.44	8372.22	5266.21	733.889	1953.44	2113.89	1060.22	780.111	832.778	3512.56	1569.56	0.000126096	3.35522	3541.1
Reservior	HGE1_03412	Yes	37232	10986	13442.3	16437.3	15007	15032.7	16227.3	9318.67	16710.4	7804	4244.33	8322.67	1324.33	4292.67	4466	7505.33	5422.76	0.00562664	3.08153	11442.8
Reservior	HGE1_03437	Yes	11698.8	10115.1	10569	6427.04	6315.44	6736.7	4834.8	12488.3	8648.15	5796.98	2542.31	2630.89	5401.43	3654.2	3570.5	3513.31	3872.8	0.00142427	2.23304	6419.65
Reservior	HGE1_03617	No	8400.07	11462.1	9728.69	11496	6133.28	6110.79	7634.55	16461	9678.31	1881.45	3670.14	4965.03	2147.1	3591.14	3582.14	5462.31	3614.19	0.000776307	2.67787	6848.39
Reservior	HGE1_03627	No	6058	5629.78	5486.63	2641.41	2540.33	2659.15	2859.41	8205.07	4509.97	1365.96	2007.11	1625.85	2617.44	2096.7	2045.07	1725.44	1926.23	0.00774178	2.34135	3304.22
Reservior	HGE1_03637	Yes	3198.7	4606.41	4316.48	3498	4083.85	3131.56	8197.37	4911.11	4492.94	1157.85	1073.85	1786.7	4050.22	1265.59	1219.44	1653.78	1743.92	0.00216154	2.57634	3210.06
Reservior	HGE1_03737	No	10098.5	6511	6826.75	5137.5	6166.5	6625.25	5712	9682	7094.94	2595.75	2110	2752.5	3084.25	2099	2306.25	5720.75	2952.64	0.000222552	2.40291	5161.87
Reservior	HGE1_03747	Yes	10850.2	11196.9	10897.7	6067.87	5985.29	6448.86	6240.1	14183.2	8983.76	3950.49	2506.75	2437.19	4438.6	2574.52	2633.19	2672.25	3030.43	0.000343189	2.96452	6205.54
Reservior	HGE1_03762	No	2017	1299.5	596.5	1507.5	1562	1761	1417.5	1249.75	1426.34	753.5	597.25	830.25	662.75	475.25	538	862.75	674.25	0.000591038	2.11545	1075.37
Reservior	HGE1_03822	Yes	2676.75	3010.25	3952.25	1920.5	3071.5	4243.25	1837.25	2404.75	2889.56	2012.5	784.25	1254.5	2805.5	710	747.75	1783	1442.5	0.00534579	2.00316	2214.27
Reservior	HGE1_03857	Yes	7028.43	9078.73	8160.55	4498.39	4810.95	4545.72	7680.7	12479.5	7285.37	3031.35	2392.39	1438.3	2765.78	2779.4	2682.85	1722.63	2401.82	0.000498385	3.03328	5006.38
Reservior	HGE1_04052	Yes	7396.39	10622.7	9903.78	3548.65	5383.3	5824.17	3814.22	13041.1	7441.8	4436.78	3089	1959.78	5215.17	3396.52	2566.96	1873.7	3219.7	0.00901982	2.31133	5471.49
Reservior	HGE1_04222	Yes	8736	16448.5	13892.5	10481.8	8524.75	7389.25	9779.25	17694.8	11618.3	6900.5	5771.75	10790.2	1445.5	2804.5	3326	9496.75	5790.75	0.00969138	2.00636	8898.8
Reservior	HGE1_04417	Yes	7488.64	8059.82	5903.45	8751.64	6799.27	7016.18	7551.73	6146.82	7214.69	4639.45	2502.09	6300.91	3832.73	1808.45	2135.73	2302.27	3360.23	7.96223e-05	2.14708	5415.95
Reservior	HGE1_04422	Yes	14611.8	57768	55568.8	13948.2	53226.8	64502.5	51372.5	53015.8	45501.8	14073.5	10799.8	40347.2	10462.8	7505.75	7291.25	31345	17403.6	0.00694004	2.6145	32389.3
Reservior	HGE1_04497	Yes	4310.69	5956.62	5265.69	5429.85	3957.15	3799	4407.69	6357.92	4935.58	3112.46	2030.38	3203.77	2504.31	1578	1615.62	2620.69	2380.75	4.89593e-05	2.07312	3743.32
Reservior	HGE1_04502	Yes	5621.15	5557.55	4311.45	4361.25	3303.2	3071.8	6151.9	6019.8	4799.76	3363.1	2289.4	2276.35	1470.05	2065.45	1968.05	1941.65	2196.29	0.000177162	2.18539	3584.81
Reservior	HGE1_04557	No	5545.92	9888.08	7765.83	5837.5	12270.2	9164.08	5957.33	3657.58	7510.82	4603.5	1146.42	5862.42	1623.67	986.167	1005.5	3677.5	2700.74	0.00233445	2.78103	5266.12
Reservior	HGE1_04612	No	7971.12	8393.88	7956.53	8582.65	9584.06	8806.06	8593.82	5278.06	8145.77	2090.47	2256.35	5734	2769.29	1774.06	1929.35	7175.59	3389.87	0.000145507	2.40297	5926.35
Reservior	HGE1_04652	Yes	6888.56	7816.44	7069.31	6886.06	5866.44	6216	6480	8913.25	7017.01	5562.75	2790.94	5618.5	1033.81	2526.69	2766.88	3505.5	3400.72	0.000164465	2.06339	5329.41
Reservior	HGE1_04707	Yes	8133.41	11119.8	11599.5	9724.82	8644.65	7643.18	12892.9	12341.9	10262.5	4410.06	3929.35	5557.65	4276.53	2452.41	2964	5842	4204.57	1.07019e-05	2.4408	7435.47
Reservior	HGE1_04712	Yes	3763	4228.38	3984.38	5370	4247.23	3359.08	9034.54	6064.85	5006.43	1176.77	973.385	2482.31	2236.62	930	1011.77	2624.46	1633.62	0.000623988	3.06463	3432.45
Reservior	HGE1_04787	No	8240.89	11649.9	9552.47	16079.2	12106.5	10220.8	18570.5	12753.3	12396.7	3457.37	4431.11	12750.8	1363.16	3583.79	3595.21	9758.26	5562.81	0.00376795	2.22849	9207.55
Reservior	HGE1_04802	No	8509	7987.67	7325.5	6184.17	8568.33	7693.17	6993.67	4783.5	7255.63	2519.33	3879.33	4694.67	2567.83	2813.67	2586.83	5653.83	3530.79	7.23942e-05	2.05496	5517.37
Reservior	HGE1_04807	No	10430	14539.9	12167.3	18148.3	14314.4	12800.6	18632	15149.4	14522.7	3563.67	4218.76	12839	4017.67	3797.43	3692.48	11790	6274.14	0.000534013	2.3147	10673.4
Reservior	HGE1_04822	No	7426.58	8286.75	9051.08	6087.42	9641	9275.33	4755.83	5300.33	7478.04	3808	3418.42	3132.08	1393.58	3655.58	3458.08	4948.83	3402.08	0.000230093	2.19808	5575.93
Reservior	HGE1_04842	No	12683.2	11865	12467	13203.2	14650.3	13054.3	11405.2	7821	12143.6	5496.17	2439.33	14078.2	3131.67	2104.83	2292.5	8196.17	5391.26	0.00182688	2.25247	8992.53
Reservior	HGE1_04857	No	5293.18	5538.18	5324.45	6736.64	6187.36	5682.27	8064.64	6716.36	6192.89	3359.91	1438.27	3666.73	5396.09	1154	1166.55	4707	2984.08	0.000605726	2.07531	4695.44
Reservior	HGE1_04942	Yes	13324.4	11253.7	12573.1	6778	10884	6699.71	15461.4	14906	11485.1	7412.43	1892.71	4814.29	4691	2725.86	3243.14	6632.71	4487.45	0.000333922	2.55937	8219.5
Reservior	HGE1_04947	Yes	24113.6	18413	19396.9	11414.2	16374	10759.4	18423.8	20751.9	17455.8	13185.3	3701.78	9540.78	13213	3698.33	3563.33	11450.4	8336.14	0.00188138	2.094	13200
Reservior	HGE1_04997	No	12934.7	16325.3	14384.7	20264.6	16861.2	14673.6	20558.5	16282.3	16535.6	4820.13	4758.09	14529.9	6239.52	3176.74	3861.61	13209.5	7227.92	0.000335435	2.28774	12192
Reservior	HGE1_05012	Yes	8620.35	9152.29	8706.47	5226.18	6998.88	6774.24	10742.4	10037	8282.22	3921.18	969.176	2760.47	3839.59	1000.18	995.882	2334.76	2260.18	6.79087e-06	3.66441	5471.93
Reservior	HGE1_05047	No	12336.6	14287.8	12303.2	19646.4	15142.2	12635.6	24781.7	16426.6	15945	5304.88	6186.83	15609.7	1168.29	4287.46	4091.58	11170.2	6831.27	0.00215509	2.33412	11691.9
Reservior	HGE1_05052	No	14620.7	16225.2	16068.4	11523.1	15576.6	19602.3	8202.7	6329.8	13518.6	8316.7	4662.7	6504.8	1502.5	3450.6	3596.4	7592.1	5089.4	0.000697211	2.65623	9584.97
Reservior	HGE1_05077	No	13366.8	15004.9	14009	21034.6	16031.5	14190.9	19832.4	16065.6	16192	7382.73	4948.32	14604.5	4987.41	3868.05	3881.77	13517.5	7598.62	0.000649579	2.13091	12181.7
Reservior	HGE1_05082	No	11409.5	19694.4	14878.8	18897.8	16840.7	14415	18421.6	14924.2	16185.2	3907.36	6718.45	13231.7	3596.09	5142.27	5079.68	11985.3	7094.42	0.000160885	2.28141	11942.9
Reservior	HGE1_05192	No	16059.8	11998.9	12221.5	22570.2	14918.8	13439.6	23439.8	18155.1	16600.5	4349.71	2869	7362.07	6049.14	3163.36	3128.29	9179.43	5157.29	4.15469e-05	3.21884	11260.3
Reservior	HGE1_05197	No	15025	16220.3	13968.5	27582.9	16123.3	14266.9	23639.2	18475.3	18162.7	6147.04	5166.17	14222.6	4990.61	3193.17	3258.87	12820.3	7114.1	0.000592037	2.55305	13006.7
Reservior	HGE1_05217	Yes	8064.81	3150.44	6513.56	3452.38	6223.75	4217.06	3115.19	3038.25	4721.93	2489.69	2654.06	2436	1298.19	1903.31	1864.38	1668.56	2044.88	0.00367471	2.30914	3472.64
Reservior	HGE1_05232	No	3203	5903	3474.46	4254.15	6248.62	3785.08	5237.69	3838.69	4493.09	1614.15	1564.69	2811.38	2078	1253.46	1308.69	4802.46	2204.69	0.00284902	2.03797	3425.17
Reservior	HGE1_05292	No	9821.58	15121	12607.2	13255.5	14710.3	12415.1	14891.5	11413.9	13029.5	7384.63	4183.89	10546.9	5491.68	3657.63	3677.63	9812.95	6393.62	0.000131909	2.03789	9932.76
Reservior	HGE1_05297	No	12599.8	18023	16330.1	19506.6	17788.1	16205.4	21656	17841.9	17493.9	6429.25	4213.25	15555.6	7685	2990.5	3190.96	12755.4	7545.7	0.000243443	2.31839	12851.4
Reservior	HGE1_05322	Yes	24108.1	27915.7	23981.4	48255.6	24805.4	25094.4	30550.1	38034.9	30343.2	10650.7	3598.19	26626.6	11258.8	3578.06	3691.12	23835.1	11891.2	0.00185077	2.55173	21732.3
Reservior	HGE1_05327	No	15046.6	17980.8	15248.4	28899.4	19128.2	15401.4	29490.3	19000.9	20024.5	11282.5	6635.32	17885.1	1100.21	6221.25	6290.39	14608.4	9146.17	0.00319976	2.18939	14947.9
Reservior	HGE1_05372	No	14251.8	16060.6	8548.6	27933.8	17515.8	9124.4	27894.4	17758.2	17386	2486.6	5492	16514.6	1072.4	1872	1928.8	13339	6100.77	0.00736454	2.8498	12119.5
Reservior	HGE1_05422	No	8664.62	10893.5	12031.4	9342.31	13249.2	15609.1	9659.69	7273.08	10840.3	9133	2417.15	5977.62	6569.31	2234.15	2234.54	6759.08	5046.41	0.00123773	2.14813	8136.51
Reservior	HGE1_05462	No	16811.5	16527.4	13883.3	23948.4	16247.4	14598.5	21827.4	18262.1	17763.2	4738.64	5435.18	17584.1	5740.59	3765.41	3886.95	15078.5	8032.77	0.0014483	2.21135	13222.4
Reservior	HGE1_05537	No	16395.7	17063	15261.2	22045.4	17173	16106.7	20317.2	16621.9	17623	8132.74	5324.78	15882.4	8201.37	4109.74	4742.22	13634.3	8575.36	0.000266123	2.05508	13400.8
Reservior	HGE1_05552	No	15287.7	18334.6	16708.8	23084	19573.7	17835.3	25720	19011.4	19444.4	6883.57	5231.3	16738.9	1639.57	4297.78	4403.39	14471.2	7666.53	0.000265966	2.53627	13948.1
Reservior	HGE1_05557	No	16831	18525	15797.7	23919	21168.5	16785.9	24265.3	17957.6	19406.2	9315.08	6721.2	17618.7	2101.76	5910.84	5973.92	13441.9	8726.21	0.000354791	2.2239	14422.2
Reservior	HGE1_05582	Yes	1834.64	2871.36	2250.82	2516.55	1658.73	1514	2654.27	3069.55	2296.24	1055.91	862.636	1491.27	448.636	875.182	868.455	1685.73	1041.12	0.000383725	2.20555	1710.52
Reservior	HGE1_05592	Yes	3546.5	23596	21289.6	2684.62	17313.5	17777.4	23955.1	29653.9	17477.1	5808.75	12218.5	9305.88	1366.75	6275.38	7130.88	11065.5	7595.95	0.0247357	2.30084	12865.9
Reservior	HGE1_05662	Yes	3062.3	6450.6	8036.6	3146	6818.8	8819.7	2386.4	2642.9	5170.41	2829.1	1831.3	1503.3	3162.1	2734.5	2625.6	2672.7	2479.8	0.020643	2.08501	3914.79
Reservior	HGE1_05707	Yes	6195.89	5181.78	5323.33	2043.89	2351.89	2645.89	2034	8327.11	4262.97	2753.44	1661.56	2011.56	656.111	1679	1870.33	3213	1977.86	0.0295919	2.15535	3196.59
Reservior	HGE1_05727	No	14676.1	16776.5	14477	22996.6	16286.7	14818.6	21630.3	17819.1	17435.1	7104.54	4900.08	17793.2	6585.12	3787.25	3960.96	14339.7	8352.98	0.00163175	2.08729	13196.8
Reservior	HGE1_05747	Yes	2893.59	3112.68	3332.68	2516.32	2658.23	2496.32	3343.64	3792.95	3018.3	1588.77	1297.64	1932.45	1168.05	1099.36	994.818	1693.91	1396.43	3.87767e-06	2.16144	2261.43
Reservior	HGE1_05762	Yes	3952.25	5555.12	4938.88	2106.88	3817.38	3153.88	8148	5884.88	4694.66	3780.25	902	1095.12	4664.12	913.625	1027	2357.25	2105.62	0.0126937	2.22958	3486.44
Reservior	HGE1_05792	Yes	5267.6	5058.32	5666.36	3513	5509.52	5222.84	8991.44	5445.72	5584.35	2735.48	1944.4	1464	876.76	2081.88	2085	2023.2	1887.25	4.48054e-05	2.95899	3859.03
Reservior	HGE1_05847	Yes	6185.2	3202.8	4089.4	3801.8	4014	4350	2977.2	3159.8	3972.53	2970	1448.8	2099.6	2760.4	1335.8	1317.8	1866.4	1971.26	0.000728671	2.01522	3038.6
Reservior	HGE1_05882	No	6150.07	7404.07	6671.64	7258.86	8447.71	5887.79	8143.29	6007.86	6996.41	1625.36	2127.43	5323	2198	1605.43	1553.29	5711.57	2877.72	9.2743e-05	2.43123	5074.36
Reservior	HGE1_06047	Yes	10548.8	12635.9	10192.2	3950.78	4509.39	3894.33	9538.39	14921	8773.85	2285.61	1993.72	2488.94	2432.06	2166.61	2084.56	3022.61	2353.44	0.00148408	3.72809	5777.66
Reservior	HGE1_06132	No	12332.8	12498.6	14248.6	20657.9	15558.9	14270.7	25326	22657.2	17193.8	6351.35	3926.65	10742.5	8039.12	3259.24	3117.29	10892.5	6618.37	0.000387054	2.5979	12258.6
Reservior	HGE1_06177	Yes	8477.56	11498.2	9992	4680	7642.67	5517.33	16710.6	15033.7	9944	1322.11	2830.56	1497.89	4343.56	3015.56	3053.44	1355.22	2488.33	0.000662611	3.99625	6464.69
Reservior	HGE1_t06218	No	7810	5432.5	5491	5549.5	4824.5	4837	4546	5607	5512.19	7258	1442.5	3647	557	1410	1623.5	3254	2741.71	0.00803539	2.01049	4219.3
Reservior	HGE1_t06224	No	33912	105420	128477	32872	143693	140849	91348	91348	95989.9	40103	21231	40103	37086	14244	16073	41724	30080.6	0.00200757	3.19109	65232.2
Core	HGE1_00005	Yes	1447.37	1379.25	1398.53	1737.69	1563.33	1829.75	1514.53	1325.24	1524.46	2612.61	1647.61	1525.61	911.176	1304.69	1344.53	1490.41	1548.09	0.906178	0.984737	1535.49
Core	HGE1_00090	Yes	1084.16	1402.58	1027.95	1714	1009.95	905.421	1207.47	1475.21	1228.34	1463	946.263	1438.47	1314.32	846.053	874.895	1789.84	1238.98	0.949414	0.991416	1233.31
Core	HGE1_00120	Yes	698.727	1098	1117.09	850.182	860	997.091	845.364	1229.18	961.955	820.364	1041.82	802.818	1086.73	1107.64	1134.27	950.636	992.039	0.722304	0.969674	975.994
Core	HGE1_00195	Yes	3886.97	2407.27	2967.5	3966.6	3001.3	3312.07	3326.27	2335.03	3150.38	3930.8	2064.3	4236.7	1887.03	2173.53	2290.8	3488.43	2867.37	0.507032	1.0987	3018.31
Core	HGE1_00235	Yes	2153	2152.25	1917	1442	1057	1102	1432.5	2671.5	1740.91	3527.5	1567	793.25	881.75	3444.5	1781.75	727	1817.54	0.874856	0.957839	1776.67
Core	HGE1_00260	No	3153.75	2054.8	2038.35	3209.15	2212.55	1980.3	2775.35	2353.5	2472.22	2508.95	2073.9	3066.55	2045.25	1903.2	2168.9	3608.3	2482.15	0.97354	0.995999	2476.85
Core	HGE1_00275	Yes	10461.4	13555.9	12024.6	16917.1	11490.1	11749.9	15336.6	16545	13510.1	11388.1	27831.9	11329.6	11826.3	6066.86	13386.1	9290.14	13017	0.853284	1.03788	13280
Core	HGE1_00310	Yes	5802.09	3293	4287.73	4165.55	4277.27	5325	2771.82	2691.73	4076.77	4314.55	2011.64	6138.45	1331.45	4261.36	4668.27	6822.64	4221.19	0.863149	0.965786	4144.17
Core	HGE1_00335	Yes	6433.87	5984.26	7154.74	9072.57	7209.26	7786.17	6780.09	6126.87	7068.48	11364.2	7118.35	6515.26	1731.48	7708.22	6768.43	8327.04	7076.14	0.994441	0.998918	7072.05
Core	HGE1_00375	Yes	2191.1	3552.95	3209.95	3904.29	3143.05	3378.14	3363.9	3697.76	3305.14	3864.95	3090.52	3235.1	5977.95	2443.29	2886.1	3166.76	3523.52	0.637971	0.938022	3407.05
Core	HGE1_00380	Yes	1294.22	1390.89	1278.17	1424.61	1335.17	1462.22	1324.94	1338.17	1356.05	1109.39	1618.33	839.778	1575.72	1673.44	1188.83	1328	1333.36	0.841333	1.01702	1345.46
Core	HGE1_00410	Yes	3779.62	4271.62	5374.88	3723.56	4822.75	5962	3400.75	3948.81	4410.5	4864.56	3368.75	3915.06	7824.25	3606.25	2469	4350.38	4342.61	0.923285	1.01563	4378.82
Core	HGE1_00455	Yes	3015	2749.36	3088.29	4422.64	3166.79	3536	3942.79	3634.36	3444.4	5736.21	2505.64	4481.43	2931.93	1799.21	1863.93	2992.79	3187.31	0.646327	1.08066	3324.42
Core	HGE1_00595	Yes	4187.69	2646.69	3178.69	3691	3050.48	3574.14	3067.4	3090.4	3310.81	3702.64	2539.31	3273.45	2767.83	2703.76	2867.48	3612.79	3066.75	0.336386	1.07958	3196.92
Core	HGE1_00605	Yes	1583.27	2165.8	2148.85	2035.88	1805	1978.85	1785.93	1816.27	1914.98	2168.49	1940.27	1548.05	2539.22	1486.37	1558.68	1506.29	1821.05	0.574358	1.05158	1871.15
Core	HGE1_00620	Yes	4148.6	1311.2	1854.5	2122.7	1464.5	1767.2	1471.6	1349.9	1936.28	3370.7	1531.7	1065.3	2735.1	1743.9	1670.9	1605.4	1960.43	0.958307	0.987679	1947.55
Core	HGE1_00690	Yes	5654.25	5509.12	4398.31	5155.38	4356.44	4476.56	5314.19	5277.25	5017.69	8207.56	4576.12	7793.69	1613.12	4221.88	4372.38	7711.75	5499.5	0.596665	0.91239	5242.53
Core	HGE1_00705	Yes	3883.44	5374.69	4967.5	5441.31	5015.25	4924.12	5537.19	5393.94	5067.18	7228.5	4402.25	5845.69	2853.88	3977.44	4219.62	6544.94	5010.33	0.924232	1.01135	5040.65
Core	HGE1_00720	Yes	1055.5	1290	993.5	1765.75	1284.25	1056.25	1769	1479	1336.66	1381.5	1063.75	1571.5	775.75	1080.75	1081.5	1757	1244.54	0.592217	1.07402	1293.67
Core	HGE1_00775	Yes	3839.44	1649.56	1672.78	3143.17	1477.56	1724.28	1289.72	1596.28	2049.1	2541.39	1663.11	1871.78	3007.39	1875.61	1683.83	2697.28	2191.48	0.726478	0.935027	2115.54
Core	HGE1_00810	Yes	812.2	734.6	742.2	823.8	760	820.8	777.6	759.4	778.825	684.4	669.4	550	1309	596.2	677	800	755.143	0.799143	1.03136	767.773
Core	HGE1_00820	Yes	2631.25	2148.61	2164.94	2365.83	1481.97	1708.03	1609.58	2268.14	2047.3	2664.14	2034.67	1426.08	2359.14	2263.11	2160.03	1474.97	2054.59	0.974281	0.996449	2050.7
Core	HGE1_00975	Yes	2407.12	2503.44	2773.5	2264.25	2421.38	2606.06	2553.94	3287.75	2602.18	4416	2089.06	2798.81	1532.94	2099.81	2109.56	3514.94	2651.59	0.89657	0.981366	2625.24
Core	HGE1_00990	No	721.5	608.75	475.5	695.75	1045.75	579.25	873	849.75	731.156	384.25	564	618.25	1782.75	510.75	606.75	777.25	749.143	0.921835	0.97599	739.55
Core	HGE1_01025	Yes	2179.61	2179.06	2174.64	1488.94	1421.42	1488.61	1459.82	2549.42	1867.69	1405.55	1072.3	1312.39	6856.33	1241.52	1221.58	1260.03	2052.81	0.812506	0.909819	1954.08
Core	HGE1_01035	Yes	2656.53	3343.33	3730.93	4458.07	3536.8	3612.33	4243	4102.73	3710.47	3612.53	3936.2	5172.73	1029.27	4061.6	3959.67	4630.8	3771.83	0.906264	0.983732	3739.1
Core	HGE1_01075	Yes	2566.89	2445.89	2615.44	2644	2197.81	2312.67	2152.44	3250.44	2523.2	4314.7	1885.07	2317.48	4362.07	2054.26	1951.19	2506.59	2770.2	0.553629	0.910838	2638.46
Core	HGE1_01100	Yes	583.4	785.4	759.8	823.8	732.6	701	711.4	743.4	730.1	490.4	818.4	799.6	481.4	858.2	847.8	1323	802.686	0.492419	0.909571	763.973
Core	HGE1_01155	Yes	1080.63	1299.32	1111.68	1085.05	935	855.211	967.526	1454.84	1098.66	930.421	1226.05	688.526	1053.63	1781.79	1489.11	925.211	1156.39	0.709022	0.950075	1125.6
Core	HGE1_01175	Yes	3564.57	4272.43	4118.86	4395.14	3581	3834	4032	4732.29	4066.29	4105.29	2806.43	5529.86	5196.57	2899.43	2894	4554.43	3998	0.877044	1.01708	4034.42
Core	HGE1_01210	Yes	1208.19	1308.44	1481.75	1670.94	1174.88	1392.25	916.75	1225.88	1297.38	2160	595.688	1002.06	3493.31	550.938	1003.5	977.812	1397.62	0.798441	0.928283	1344.16
Core	HGE1_01365	Yes	2192.15	1594.4	1918.85	1523.88	1782.55	2157.2	1358.95	1355.5	1735.43	2153.38	1213.1	971.2	3154.55	1384.5	1099.38	1594.15	1652.89	0.786353	1.04994	1696.91
Core	HGE1_01375	Yes	7917.43	5690	5911.29	6435.86	5152.57	4970	5500.29	6874.43	6056.48	7343	4517.43	7304.14	3396	4483.29	4149.57	8511.71	5672.16	0.635899	1.06776	5877.13
Core	HGE1_01400	Yes	5363.67	2652.8	3040.93	3748.73	2792.27	3248.8	2529.33	2921.13	3287.21	3861.87	2407.33	3307.4	4410.27	2530.27	2503.8	4040.53	3294.5	0.987475	0.997788	3290.61
Core	HGE1_01405	Yes	911.826	980.348	1057.7	1151.87	1010.87	1189.57	911.087	1055.96	1033.65	1103.87	665.217	666.609	2486.52	922.565	901.174	705.043	1064.43	0.896056	0.971086	1048.01
Core	HGE1_01430	No	3946.92	4753.31	4047.23	5225.31	5395.31	4427.08	6544.31	4499.23	4854.84	2286	4830.08	6298.69	4371.08	4738.69	4988.54	4609.31	4588.91	0.623756	1.05795	4730.74
Core	HGE1_01450	Yes	1322.57	1464.52	1438	1982.33	1517.67	1489.48	1464.1	1520.38	1524.88	2556.05	1155.24	1190.52	1971	908.476	876.667	1937.62	1513.65	0.963074	1.00742	1519.64
Core	HGE1_01465	Yes	1736.86	1116.71	823	1760.71	1569.43	1141.43	1751.86	1037	1367.12	1043.14	1522.43	1483.14	649.571	1558.43	1671.43	1818.29	1392.35	0.902657	0.981885	1378.9
Core	HGE1_01485	Yes	5673.2	2800.3	3431	3079.7	3378.2	3364.4	2068.9	2729	3315.59	2968.9	3088.4	3166.3	1533.2	3413.1	3070	4174.5	3059.2	0.607513	1.08381	3195.94
Core	HGE1_01495	Yes	3854.12	3341.62	3330.54	6142.88	3876.04	3969.96	5082.42	4216.92	4226.81	4150.81	3601.62	5188.23	4140.5	3333.54	3303.73	4746.62	4066.43	0.721218	1.03944	4151.97
Core	HGE1_01570	Yes	1804.11	2184.05	1998.68	2141.79	2097.21	2223.05	1936.63	2193.47	2072.38	2156.16	1458	2157.53	2664.68	1020.05	1928.89	2213.89	1942.74	0.526348	1.06673	2011.88
Core	HGE1_01585	No	2563.65	1676.21	1556.79	2082.09	1885.94	1820.94	2076.76	1606.71	1908.64	1955.68	1680.59	1524.97	1969	2157.88	2040.38	1667.18	1856.53	0.733427	1.02807	1884.32
Core	HGE1_01630	Yes	4859.9	3914.51	4797.38	4036.77	4354.49	4605.95	3699.05	4972.64	4405.09	5419.64	4827.56	3003.51	3134.38	7719.87	6373.05	2788.69	4752.39	0.622475	0.926921	4567.16
Core	HGE1_01732	Yes	7324.78	6380.56	8094.44	7603.78	6810.11	8059.67	7189.67	7275.44	7342.31	7904.67	4335.89	9395.56	4315.11	4751.67	4884.89	11995.3	6797.59	0.624957	1.08013	7088.1
Core	HGE1_01807	Yes	9560.57	5197.61	4682.43	6295.43	5367.04	5561.5	6341.43	4465.04	5933.88	8769.14	4522.32	7015	2306.68	4050.32	4341.71	6995.39	5428.65	0.619783	1.09307	5698.11
Core	HGE1_01812	Yes	4960.05	4128.77	3675.59	4749.95	3786.73	4207.27	3268.45	3157.91	3991.84	6354.55	4754.95	3287.45	1754.55	4505.59	4358.95	4701.23	4245.32	0.656545	0.940291	4110.13
Core	HGE1_01817	No	12160.2	10148	10816	10593.5	10140.8	10308	10805.5	9466.25	10554.8	43379.5	4175.75	9332	1251.5	3187.25	3057.75	9880.25	10609.1	0.991846	0.994876	10580.1
Core	HGE1_01837	Yes	1653.06	2046.06	1406.69	2331.62	2393	1463.25	1623.94	1703.56	1827.65	2607.44	1413.94	1664.06	2766.31	1340.88	1906.56	2119.31	1974.07	0.558387	0.925827	1895.98
Core	HGE1_01842	Yes	1378.87	1391	1443.47	1633.2	1394.13	1273.27	1229.2	1385.4	1391.07	1309.93	1256.87	1453.2	1658.33	1394.87	1336.8	1566.13	1425.16	0.626429	0.976076	1406.98
Core	HGE1_01897	No	1745.67	1915.13	1518.4	2022.33	2113.2	1938.87	2082	2057.87	1924.18	1085.6	1886.4	1897.07	2746.93	1707.33	1602.53	2613.87	1934.25	0.963771	0.994797	1928.88
Core	HGE1_01952	Yes	959.48	943.52	856.48	986.36	935.68	957.92	1268	1124.2	1003.96	904.04	881.12	1281.96	788.44	1053.96	983	1452.12	1049.23	0.648458	0.956845	1025.09
Core	HGE1_01967	Yes	2232.26	1876.48	1842.7	1878.44	1489.26	1431.04	1528.07	2113.44	1798.96	3201.93	1230.41	1574.74	1664.44	1396.04	1392.44	1500.59	1708.66	0.735598	1.05285	1756.82
Core	HGE1_01977	Yes	1584.85	2059	1721.77	1282.69	1950.85	1331.69	3253.08	1960	1892.99	3592.08	1271.85	1288.08	2049	992.077	1112.92	2551.23	1836.75	0.893205	1.03062	1866.74
Core	HGE1_01982	Yes	2068.79	1898.53	1950.26	1771.68	1282	1482.74	1437.26	2367.32	1782.32	1771.16	2190.32	1457.26	2514.11	2239.47	2030.47	1489.84	1956.09	0.393049	0.911166	1863.41
Core	HGE1_01997	Yes	3699.44	3842.4	4029.72	3334.68	3649.68	4225.04	3523.12	4439.32	3842.92	6958.84	2491.88	5024.44	2745.16	2391.72	3482.2	5859	4136.18	0.661481	0.929101	3979.78
Core	HGE1_02007	Yes	4639.42	4009.08	2858.83	3494.17	3176.42	2704.42	3865.33	4539.25	3660.86	3065.58	3810.33	3897.83	2646.67	4052	3895.17	2801.92	3452.79	0.558145	1.06026	3563.76
Core	HGE1_02052	Yes	1944.54	1476.76	1634.3	1556.41	1614.06	2037.17	1613.76	1565.54	1680.32	2765	2057.62	1667.92	1472.33	1404.83	1366.35	1961.59	1813.66	0.497268	0.926479	1742.55
Core	HGE1_02077	Yes	332.133	439.8	377.4	575.667	427.867	342.4	409.133	454.2	419.825	390.867	358.733	439.2	593.4	358.8	395.733	617.067	450.543	0.5358	0.93182	434.16
Core	HGE1_02137	No	1064.75	1008.5	834.5	1045	1100	843.25	1255.5	1011.75	1020.41	572.25	707.25	1069.5	2848.25	569.25	522.5	1405.75	1099.25	0.795926	0.928275	1057.2
Core	HGE1_02162	No	5885.21	7060.71	5880.71	4330.79	4514.5	4344.14	5151.43	7838.57	5625.76	2217.07	3179.36	4156.86	20010.8	1666.29	3219.07	3781.29	5461.53	0.944856	1.03007	5549.12
Core	HGE1_02172	Yes	2904.69	2980.31	3146.69	3999.03	3849.9	3701.48	2964.79	2356.1	3237.88	4602.52	3215.79	3664.59	1981.62	3567.79	3687	2806.62	3360.85	0.736717	0.96341	3295.26
Core	HGE1_02197	No	1027	1349	1025	1354.5	855	803.5	1035.5	1401	1106.31	748.5	589.5	956	4057.5	490	427	559	1118.21	0.980113	0.989356	1111.87
Core	HGE1_02257	Yes	986.7	439.6	380.5	676.6	496	475.1	666.4	598.1	589.875	374.8	575.5	500.5	1133.1	681.6	652.7	620.1	648.329	0.607406	0.90984	617.153
Core	HGE1_02277	Yes	5368.79	4415.36	5358.07	6925.57	4790.5	5080	5176.29	5286.36	5300.12	4759	4979.86	7283.14	4522.64	5321.79	5094	3335.14	5042.22	0.61458	1.05115	5179.77
Core	HGE1_02317	Yes	1944	2286.27	1761.33	2079.2	1730.13	1835.67	2252.47	2640.27	2066.17	1622.2	1679.67	2321.93	2298.13	1986.87	2133.53	2483.6	2075.13	0.957738	0.995679	2070.35
Core	HGE1_02332	Yes	8805	11882	10205	13524.7	10155.7	9520	15297	14187.7	11697.1	8405	18691.7	14694.3	786.667	17314.3	16529.3	8990.67	12201.7	0.83924	0.958646	11932.6
Core	HGE1_02387	Yes	1390	1998.67	1765.67	1896.33	1548.33	1593.67	1892	2110.67	1774.42	1635.67	855.333	2111.33	5469.33	942	961.667	1295.33	1895.81	0.838464	0.935968	1831.07
Core	HGE1_02507	Yes	1804.89	1873.26	1699.42	1653.16	1439.68	1573.47	1319.16	1402.63	1595.71	2452.26	1373.11	1470.74	1415.32	1685	1715.47	1615.79	1675.38	0.602809	0.952445	1632.89
Core	HGE1_02537	Yes	3873.36	3411.36	4083.64	3267.21	3673.46	4552.96	3098.43	2898.71	3607.39	6194.25	3168.71	3879.82	2207.36	2932.43	3215.61	5352.64	3850.12	0.661815	0.936957	3720.66
Core	HGE1_02552	Yes	930.333	1147.67	1111.67	875	1000.67	1026.67	860	921.333	984.167	1269.67	678.333	827.333	2445.67	609	625.667	975.667	1061.62	0.74522	0.927043	1020.31
Core	HGE1_02627	Yes	458.714	441.714	463.857	571.571	372.429	359.571	431	439.714	442.321	653.714	472.143	382.429	537.143	465.857	491	319.429	474.531	0.486678	0.932124	457.352
Core	HGE1_02662	No	357.5	362.25	294.75	331.5	395.25	326.25	558.5	538	395.5	295.75	409.75	524	425	463.25	436.75	436	427.214	0.490374	0.925765	410.3
Core	HGE1_02682	Yes	3727.29	1932.54	2335.89	2534.43	2057.89	2455.14	1746.43	1953.18	2342.85	3063.32	2339.54	2148.21	2504.93	2340.21	2210.68	2807.86	2487.82	0.592778	0.941727	2410.5
Core	HGE1_02692	No	516	456.75	428.25	421.75	504.5	475.75	562.5	441	475.812	217.75	417	478.5	1409.25	310.75	321	498.75	521.857	0.752881	0.911768	497.3
Core	HGE1_02732	Yes	1440.42	1522.17	1265.58	1873.54	1345.54	1337.92	1378.71	1606.5	1471.3	2650.58	1150.88	1694.83	1618.75	1107.71	1165.42	1435.42	1546.23	0.719384	0.951541	1506.26
Core	HGE1_02757	Yes	437.75	562.5	563.375	571.188	382.938	375	404.875	617.188	489.352	576.375	501.938	432.562	495.938	539.375	531.812	313.625	484.518	0.922107	1.00998	487.096
Core	HGE1_02762	Yes	9451.53	5993.67	7526.27	7079.8	7683.13	9323.73	5073.07	4425.6	7069.6	18171.7	6577.33	5078.33	1388.87	6294.13	6270.87	5226.67	7001.12	0.97276	1.00978	7037.64
Core	HGE1_02862	Yes	3044.2	3582.28	3022.84	4293.32	2830.88	2767.12	4339.6	4319.4	3524.95	3308.92	4203.8	3840.88	1877.48	3952.28	3743.36	2498.92	3346.52	0.663761	1.05332	3441.69
Core	HGE1_02902	Yes	3999.74	3763	3532.84	5702.84	3654.42	3994.16	3992.32	3913.37	4069.09	4618.95	3066.16	4114.47	4797.37	3040.42	4262.37	4787.63	4098.2	0.938788	0.992897	4082.67
Core	HGE1_02912	Yes	2794.52	2902.17	2656.48	4523.22	3187.04	2916.65	3197.48	2525.26	3087.85	2224.35	1952.26	4322.57	3367.78	2623.87	2153.13	3900.26	2934.89	0.711706	1.05212	3016.47
Core	HGE1_02957	Yes	4079.74	3204.45	3096.45	3328.87	2810.13	3399.39	2530.65	3181.84	3203.94	4528.71	3540.39	3392.42	2815.81	3763.45	3727.19	3111.52	3554.21	0.197784	0.901449	3367.4
Core	HGE1_03032	No	1111	1592.67	1395.33	1413.67	1295.67	1455.67	1092.67	1312.67	1333.67	1602.67	787.333	1531.33	2279.67	806.667	908.667	1673.67	1370	0.863101	0.973479	1350.62
Core	HGE1_03047	No	1446	1761.3	1497	1490.1	1490.6	1218.5	1270.6	1646.4	1477.56	1750.7	948.6	1182.6	2575.6	1038.3	1092.9	2713.5	1614.6	0.623494	0.915126	1541.51
Core	HGE1_03247	Yes	4050.88	3229	4000.41	3327.65	3285.47	4420.12	2317.47	2474.65	3388.21	3716.94	2503.76	3096	6329.29	2235.06	2254.47	2699.65	3262.17	0.832232	1.03864	3329.39
Core	HGE1_03262	Yes	1781.63	2176.13	2061.97	3032.57	1974.77	2389.7	2043.1	2051.2	2188.88	2237.03	1951.13	2124.4	2752.87	1730.4	1689.2	2004.73	2069.97	0.547162	1.05745	2133.39
Core	HGE1_03297	Yes	579.143	624.286	601.714	1003.21	601.429	607.643	782.429	739.429	692.411	1309.14	452	776.429	890.714	453.429	447.214	545.571	696.357	0.975502	0.994333	694.252
Core	HGE1_03332	Yes	3377	2239	2253.6	3534.73	3233.2	3603.4	2337.47	2467.93	2880.79	3351.47	1630.47	2227.87	4783.73	2270.53	2370.33	3029.87	2809.18	0.870788	1.02549	2847.37
Core	HGE1_03347	Yes	3453	3145.35	3408.95	3324.7	3327.5	3374.7	2908.75	2993.85	3242.1	4106.25	2613.8	3138.15	3113.8	2446.05	2556.8	3939.65	3130.64	0.659083	1.0356	3190.09
Core	HGE1_03392	Yes	2085.38	1817.46	1862	1943.77	1796.31	1648.15	1766.38	1888.31	1850.97	1920.54	1458	1417.38	3414.08	1039.31	1031.31	1645.85	1703.78	0.622264	1.08639	1782.28
Core	HGE1_03452	Yes	1213.42	1560.99	1509.46	1978.58	1415.06	1367.85	1273.12	1398.51	1464.62	1805.82	1591.88	1514.04	2147.1	1607.09	1340.63	1217.21	1603.4	0.340414	0.91345	1529.38
Core	HGE1_03482	Yes	39678.1	19338.4	17757.6	15920.6	11103.7	12119.4	11159.4	15928.8	17875.8	15032.2	7767.56	10813.4	60679	6885	7019	9352.11	16792.6	0.890798	1.0645	17370.3
Core	HGE1_03562	No	1050.6	682.4	764.8	852	889	816.4	993.6	793.4	855.275	408.6	701.6	1942.4	566.6	706.8	705.6	1111.4	877.571	0.906902	0.974593	865.68
Core	HGE1_03577	No	3904.62	1827.38	2457.25	2066.88	2713.12	2672.12	2359.62	1115.88	2389.61	1451.88	2145	3462.62	931.375	1884.88	2016.88	4252.25	2306.41	0.872601	1.03607	2350.78
Core	HGE1_03652	Yes	669	590.667	546.333	551.667	640.333	677.333	957	723.333	669.458	512.333	698.333	657.333	595.333	648.667	820	827.667	679.952	0.872739	0.984566	674.356
Core	HGE1_03657	Yes	1070.74	1419.68	1491.97	904.097	1125.45	1258.52	846.323	1728.23	1230.62	1139.87	1187.06	722.548	2746.45	1381.9	1374.81	779.226	1333.12	0.704139	0.923113	1278.46
Core	HGE1_03662	Yes	4026.77	2623.81	3062	4657.15	3003.35	3309.08	3127.54	3091.38	3362.63	4768.38	3420.77	3721.5	3324.5	2896.58	2999.19	2659.92	3398.69	0.919601	0.989391	3379.46
Core	HGE1_03667	Yes	1380.95	1349.74	1326.09	1524.52	1329.95	1483.28	1149.59	1206.71	1343.85	1418.71	1428.26	1156.91	1736.86	1578.93	1625.86	1499.67	1492.17	0.0897873	0.900601	1413.07
Core	HGE1_03672	Yes	4549.74	5654.16	5080.37	5583.42	4183.11	4112.47	4808.11	5951.84	4990.4	4447.63	4048.79	6326.37	2581.11	4105.74	4314.47	6283.95	4586.86	0.46455	1.08798	4802.08
Core	HGE1_03697	Yes	4401.52	4758.96	5412.35	2424.04	3799.65	5167.74	2161.7	4353.48	4059.93	3141.78	4560.57	1724.87	2220.78	5692.78	6757.52	1974.48	3724.68	0.693253	1.09001	3903.48
Core	HGE1_03772	Yes	3254.89	2078.44	2309.89	3205.07	2187.07	2247	2317.63	2455.19	2506.9	2904.96	2329.59	2203.56	4341.48	2285.89	2527.07	1922.11	2644.95	0.685246	0.947805	2571.32
Core	HGE1_03817	No	2673.33	3081.44	3595.67	5551.22	4612.56	4608.67	4368.22	2645.33	3892.06	3050.78	4530.56	3202.56	5592.22	3370.33	3284	2425.33	3636.54	0.649179	1.07026	3772.81
Core	HGE1_03842	No	4039.64	6307.91	7215.64	5872.36	8369.73	8511.55	7829.45	5434.73	6697.62	12054.5	4299.18	6695.09	3735.27	3520.91	3498.55	11110.4	6416.26	0.847324	1.04385	6566.32
Core	HGE1_03957	No	357.6	368.2	278.8	397.4	390.4	327.4	568.6	403.8	386.525	373.2	363.4	371.6	442.2	376.2	427.6	431.2	397.914	0.744441	0.971378	391.84
Core	HGE1_04017	Yes	1986.74	2516.38	2312.38	1946	2003.08	2165.21	1657.92	2317.41	2113.14	2712.54	1616.54	1657.67	3638.36	1914.56	1896.46	1743.74	2168.55	0.847092	0.974447	2139
Core	HGE1_04022	Yes	1887.57	2731.5	2217.5	2019.64	2482.29	2514.29	2015.07	2378.64	2280.81	1917.64	2231.5	2321.29	1540.79	2334.14	2278.71	2888.79	2216.12	0.729916	1.02919	2250.62
Core	HGE1_04042	Yes	4399.32	3092.72	3027.8	6495.8	3765.16	3958.08	5140.44	4465.08	4293.05	5063.8	3774.24	5446.76	1798.6	3394.24	3482.68	4990.52	3992.98	0.637557	1.07515	4153.02
Core	HGE1_04102	Yes	3802.43	1890.1	1838	2572.52	2079.14	2588.9	2166	1986.67	2365.47	3408.71	2011.05	2009.71	4050.95	1653.38	2054.52	2437.29	2517.95	0.705403	0.939445	2436.63
Core	HGE1_04187	Yes	2700.38	3557.15	2797.92	3066.38	4940.15	4712.62	3942.31	2738.31	3556.9	4449.23	1919.46	2456.77	11586.4	1038.15	987.538	2583.23	3574.4	0.989871	0.995106	3565.07
Core	HGE1_04197	Yes	1346	1974.83	1992.17	1403.17	1707.39	1986.72	1360.11	1896.28	1708.33	1768.39	2156.22	1419.72	2048.78	1885.67	1760.33	1695.78	1819.27	0.444767	0.939021	1760.1
Core	HGE1_04207	Yes	1156.79	1078.21	1100.62	1072.97	1176.45	1145.03	923.552	1123.21	1097.1	1482.97	779.517	772.966	912.241	934.655	1359.62	1069.97	1044.56	0.616729	1.0503	1072.58
Core	HGE1_04212	Yes	2078.45	1552.73	1806.91	1649.91	1597	1865.18	1553.73	1560.09	1708	2489.45	2177.18	2051.09	1058.09	1867	848.545	2608.64	1871.43	0.523537	0.912672	1784.27
Core	HGE1_04242	No	514.2	668	1145	535.2	646.4	814.2	653.6	681.2	707.225	595.2	793.4	654.6	953.8	885.2	902.2	650	776.343	0.461027	0.91097	739.48
Core	HGE1_04252	Yes	2448.31	5336.69	4048.62	6118.94	4827.5	4187.88	5111.12	4049.88	4516.12	6073.44	2825.06	4116.81	7353.81	1959.19	2940.12	5933.88	4457.47	0.9444	1.01316	4488.75
Core	HGE1_04292	Yes	2404.4	1970.03	2186.62	1971.69	2018.87	2239.74	1583.43	1991.24	2045.75	3114.97	1731.68	1527.26	2723.69	1763.16	1620.65	1616.19	2013.94	0.897099	1.01579	2030.91
Core	HGE1_04322	Yes	9735.62	6886.77	4760.23	6286.54	4542.15	5256.62	5294.46	5169.62	5991.5	6884.69	4057.92	5561.46	8906.08	3567.08	3674.23	9536.69	6026.88	0.974508	0.99413	6008.01
Core	HGE1_04337	Yes	2910	2415.33	2804.75	1745.5	2657.17	2718.67	2414.83	2431.42	2512.21	3263.25	1147.33	1403.42	5688.08	1168.33	1265	2653.5	2369.85	0.818326	1.06007	2445.77
Core	HGE1_04347	Yes	1396	1472.62	1478.12	1373.31	1046.38	1087.38	1471.88	1874.19	1399.98	688.438	972.312	1443.88	2927.38	1566.62	1451.06	995.625	1435.04	0.900555	0.975569	1416.35
Core	HGE1_04487	Yes	1902.12	1219.03	1330.25	1494	1470.41	1651.28	1391.56	1133.16	1448.98	1634.06	845.562	1140.47	2020.19	1185	1119.72	1725.66	1381.52	0.703769	1.04883	1417.5
Core	HGE1_04517	Yes	6921.17	9738.22	8869.83	9349.28	8389.94	8362.22	8774.61	7963	8546.03	8783.5	7467.5	9688.28	2026.28	9197.44	7802.56	14190.5	8450.87	0.943116	1.01126	8501.62
Core	HGE1_04532	Yes	2609.15	2676.87	2765.21	2783.54	2547.5	2762.58	2108	2537.83	2598.83	3129.27	1860.1	2011.35	4157.46	2118.44	2155.83	2084.13	2502.37	0.758242	1.03855	2553.82
Core	HGE1_04537	Yes	1118.91	1654.96	1623.13	1385.87	1475.35	1302.57	1315.78	1910	1473.32	1973.87	1232.04	1037.3	2779.78	1257.61	1149.83	1378.13	1544.08	0.771535	0.954173	1506.34
Core	HGE1_04572	Yes	3230.07	2433.07	2653	2732.31	2390.48	2590.24	3206.07	3064.79	2787.5	2919.1	2158.41	3567.31	3841.79	2515.66	2496.72	2448.03	2849.58	0.81191	0.978217	2816.47
Core	HGE1_04592	Yes	2151.91	2869.36	2797.45	2414	2401.55	2267.91	3630.55	3008.55	2692.66	1773.73	1238.09	3318.18	8068.82	1263.73	1369.55	3707.09	2962.74	0.765688	0.908841	2818.7
Core	HGE1_04637	No	3531	3401.45	3670.45	3406.55	4560.73	2861.27	2076.45	1386.27	3111.77	2642.82	3493.09	3692.64	4244.09	3250.27	3132.18	3036	3355.87	0.568863	0.927263	3225.68
Core	HGE1_04642	No	4182.42	4584.92	4890.17	4814.08	6287.5	6220.25	5040	3948.17	4995.94	7219.92	6452.67	2846.75	1813.5	5852.92	6156.08	3558.17	4842.86	0.850921	1.03161	4924.5
Core	HGE1_04662	Yes	1677.88	1827.24	1676.76	1820.82	1601.06	1474.82	1926.35	2231.53	1779.56	1587.18	3182.53	1236.71	1459.88	1806.82	1847	1716.18	1833.76	0.823948	0.970445	1804.85
Core	HGE1_04737	No	2341.75	5264.5	2938.5	4725.25	3027.5	3144.5	2731.5	2895.5	3383.62	3934.75	4062	1854	4498.5	3780	3792.25	2419.75	3477.32	0.859167	0.973055	3427.35
Core	HGE1_04877	Yes	2094.29	1585.14	1620.86	1848.86	2392.71	2281	2538.29	1653.29	2001.8	2518	1671.14	2008.71	1643.14	954.714	1015.29	2980.86	1827.41	0.568442	1.09543	1920.42
Core	HGE1_04907	Yes	1184.11	1389.67	1666.89	1133.11	1779	1926.33	1456	1403.78	1492.36	1640	1199.56	1095.67	3730.22	619	598.222	1656	1505.52	0.973631	0.991257	1498.5
Core	HGE1_04927	No	2550.75	2307.5	2368	1545.75	1800.5	1581.5	6589.75	7030.5	3221.78	696.25	4977.25	3129.5	2043.25	4955.75	4308.5	4656.5	3538.14	0.764255	0.910585	3369.42
Core	HGE1_04937	No	7192.67	7318	6477.67	4186.33	4530.33	3740.33	12129.3	11729	7162.96	4540.67	8957	5345.67	4098.33	9693.67	9824	6942.33	7057.38	0.945099	1.01496	7113.69
Core	HGE1_05072	No	948.4	905.133	785.667	938.133	945	910.4	1169.33	1080.53	960.325	1203.6	969.867	1510.07	803.333	790.6	808.2	1326.13	1058.83	0.391379	0.906969	1006.29
Core	HGE1_05127	Yes	4222.45	4278.17	5300.19	3592.32	4883.42	5589.58	3163.21	2822.68	4231.5	5504.83	2772.6	3031.25	10849.1	2774.47	2854.98	4469.62	4608.12	0.738152	0.918271	4407.26
Core	HGE1_05157	No	8103.06	10668	9349.31	10665.2	12490.9	11076.4	11014.8	8100.44	10183.5	22682.6	6908.12	10226.8	10655.6	6530.25	5770.88	10315.3	10441.3	0.904638	0.975307	10303.8
Core	HGE1_05207	Yes	1241	1301.2	1279	1516.1	1303.8	1446.9	1573.1	1532.3	1399.17	1256.6	1010.4	1380.8	919.1	1247	1400.7	1721.9	1276.64	0.269023	1.09598	1341.99
Core	HGE1_05377	Yes	1285.5	1527.96	1479.21	1627.21	1396.5	1214.5	1317.38	1624.79	1434.13	1797.29	1530.67	1184.46	1202	1703.92	1573.88	1406.04	1485.46	0.622158	0.965442	1458.09
Core	HGE1_05432	Yes	4607.56	3616.12	3499.48	3222.92	2399.64	2650.4	2848	4881.12	3465.66	2632.6	4123.52	3010.04	3155.2	3215.24	3179.48	2989	3186.44	0.469921	1.08763	3335.35
Core	HGE1_05567	Yes	1390.29	1607.29	1770.14	1773.14	1515.5	1371.07	1532.86	2037	1624.66	1782.79	2538.64	1904	1976.86	1384.71	1470.57	1540.93	1799.79	0.302138	0.902697	1706.39
Core	HGE1_05587	Yes	1500	2148.4	2034.6	2805.4	2002	2001	2091.6	2255.8	2104.85	1486	2997	3344	523.6	2619	2360.2	2845.6	2310.77	0.588943	0.910886	2200.95
Core	HGE1_05602	Yes	2947.5	3229.09	3209.77	4806.91	2641.45	2722.32	3707.86	4577.86	3480.35	3594.91	3143.32	4487.05	2156.68	3579.36	2940.95	3934.32	3405.23	0.856722	1.02206	3445.29
Core	HGE1_05657	No	1065.86	943.143	914.429	976.286	1132.71	1039.57	1212.29	939.714	1028	909	1528.14	1234.86	700.857	1209.86	1132.86	1270	1140.8	0.288752	0.901125	1080.64
Core	HGE1_05677	Yes	3786.39	4080.93	3972.21	3357.64	3073.07	3286.93	3221.79	5909.32	3836.04	3078.57	3229.25	4886.5	2923.68	3368.68	3440.25	5394.75	3760.24	0.878714	1.02016	3800.66
Core	HGE1_05722	Yes	3607.9	3184.34	3509.21	3496.52	3622.21	4144.83	3822.76	3384.17	3596.49	3987.24	2477.9	2450.07	1796.31	5241.48	6312.07	3600.62	3695.1	0.86853	0.973314	3642.51
Core	HGE1_05742	No	2254.09	4781.5	5186.77	2406.68	3972.23	3786.23	4298.68	5898.5	4073.09	4714.82	3736.86	4167.09	4764.27	2798.73	3004.91	4744.82	3990.21	0.885602	1.02077	4034.41
Core	HGE1_05757	No	1881.25	2332.7	2916.85	2491.1	2512.95	3432.15	2217.1	2635.45	2552.44	2777.9	3055.75	2565.35	1400.15	2619.15	2719.8	3274.25	2630.34	0.781534	0.970387	2588.79
Core	HGE1_05767	Yes	1836.57	1770.22	2033.43	2377.91	1896.26	2234.13	1804.35	1827.52	1972.55	2786.3	2091.39	2566.74	1306.22	1937.65	1928.39	1836	2064.67	0.639125	0.955382	2015.54
Core	HGE1_05822	Yes	4714.33	3660.11	3905.56	6398.67	4520	5180.89	3875.67	3059.67	4414.36	5026.44	3521.44	3891.22	7999	2264.67	2451.67	3398.56	4079	0.679635	1.08222	4257.86
Core	HGE1_05827	Yes	7800.62	7543.23	8374.46	8676.77	8949.69	9940.69	7592.08	6493.85	8171.42	9220.54	4169.92	7328.54	20113.1	3431.31	3695.77	7905.08	7980.6	0.928385	1.02391	8082.37
Core	HGE1_05857	Yes	4021.96	2916.64	2602.04	2921.4	2390.84	2582.08	2899.28	3168.96	2937.9	2856.44	2138.44	2233.76	2939.04	2977.12	2887.44	2746.8	2682.72	0.28082	1.09512	2818.82
Core	HGE1_05907	Yes	8970.57	19316.2	15481.4	10572.3	13257.1	13079.2	15489	14110.2	13784.5	12931.2	13859.6	16226.7	8694.89	11543.1	13424.2	13732.8	12916.1	0.56178	1.06724	13379.2
Core	HGE1_05962	Yes	2643.13	3430.67	3726.8	5965.27	3983.8	4229.2	3901.37	3512.33	3924.07	3943.2	2777.4	4055.83	5536.8	2857.67	2804.23	3707.4	3668.93	0.620389	1.06954	3805.01
Core	HGE1_06037	Yes	1036.81	987.562	951.25	949.312	1099.38	1281.94	1030.06	1021.56	1044.73	1494.88	696.688	862.188	1661.56	771.75	718.125	1220.38	1060.79	0.913857	0.98486	1052.23
Core	HGE1_06042	Yes	1203.4	1401.43	1220.4	1752.57	1389.1	1458.6	1441.37	1586.53	1431.67	1683.33	1650.2	1565.67	2079.03	1261.37	1271.53	1297.57	1544.1	0.385156	0.927191	1484.14
Core	HGE1_06172	Yes	1065.96	953.522	994.261	1434.13	1138.39	1375.87	980.174	934.043	1109.54	1125.96	803.913	1133	1668.48	665.391	640.043	1489.3	1075.16	0.831959	1.03198	1093.5
Core	HGE1_t06228	No	2449.5	3577	4491.5	2903.5	4283	4839	3266.5	4137.5	3743.44	4257	5014	2202	1063.5	5414	5286.5	3251	3784	0.95253	0.989281	3762.37

## Sheet: Table_S3
					VALUES FOR NORTH AMERICA				VALUES FOR EUROPE
Gene Type	Gene ID	TOTAL SITES	NONSYNONYMOUS SITES	SYNONYMOUS SITES	π non-synonymous AMERICA	π synonymous AMERICA	θW non-synonymous AMERICA	θW synonymous AMERICA	π non-synonymous EUROPE	π synonymous EUROPE	θW non-synonymous EUROPE	θW synonymous EUROPE
Vector	HGE1_00105	717	564.333	152.667	0	0	0	0	0.0006	0.0055	0.0009	0.0094
Vector	HGE1_00160	1062	815	247	0	0.0013	0	0.0019	0.0016	0.0125	0.0029	0.0214
Vector	HGE1_00420	105	85	20	0	0	0	0	0	0.0292	0	0.048
Vector	HGE1_00527	3459	2682	777	0.0001	0	0.0002	0	0.0007	0.0035	0.0013	0.0062
Vector	HGE1_00575	75	55.667	19.333	0	0	0	0	0.0045	0.0302	0.0086	0.0497
Vector	HGE1_00745	174	132.667	41.333	0	0	0	0	0.0038	0.0423	0.0072	0.0813
Vector	HGE1_00770	843	627	216	0.0004	0.0015	0.0008	0.0022	0	0.0058	0	0.0089
Vector	HGE1_01130	2490	1962.33	527.667	0.0001	0.0005	0.0002	0.0009	0.0012	0.0096	0.002	0.0164
Vector	HGE1_01280	291	213.333	77.667	0	0	0	0	0.0012	0.0064	0.0022	0.0124
Vector	HGE1_01525	213	163.667	49.333	0	0	0	0	0	0.0101	0	0.0195
Vector	HGE1_01727	594	467	127	0	0	0	0	0.0043	0.0243	0.0062	0.0378
Vector	HGE1_01872	1629	1266	363	0.0002	0	0.0004	0	0.0024	0.0085	0.0038	0.0145
Vector	HGE1_01947	753	604.667	148.333	0	0.0017	0	0.0032	0.0004	0.0112	0.0008	0.0194
Vector	HGE1_02092	1380	1072	308	0	0	0	0	0.0026	0.0111	0.004	0.0171
Vector	HGE1_02157	339	264.333	74.667	0	0	0	0	0	0.0212	0	0.0386
Vector	HGE1_02242	1404	1111.33	292.667	0	0	0	0	0.0013	0.0162	0.0022	0.0295
Vector	HGE1_02327	648	511	137	0	0	0	0	0.0064	0.0292	0.0113	0.0526
Vector	HGE1_02407	87	68	19	0	0	0	0	0.0172	0.0132	0.0282	0.0253
Vector	HGE1_02412	123	89.667	33.333	0	0	0	0	0.0056	0	0.0107	0
Vector	HGE1_02492	594	456.333	137.667	0.0027	0	0.0053	0	0.0049	0.0151	0.0095	0.0279
Vector	HGE1_02747	585	455.333	129.667	0	0	0	0	0.0064	0.0379	0.0116	0.0629
Vector	HGE1_02807	513	405.333	107.667	0	0	0	0	0.0008	0.0062	0.0012	0.0089
Vector	HGE1_02817	372	294	78	0	0	0	0	0	0.0182	0	0.0308
Vector	HGE1_03002	1974	1553.67	420.333	0	0.0028	0	0.0046	0.0041	0.017	0.0071	0.0297
Vector	HGE1_03182	1029	806	223	0	0	0	0	0.0023	0.0086	0.0036	0.0129
Vector	HGE1_03277	105	81	24	0	0	0	0	0.0103	0.0104	0.0178	0.02
Vector	HGE1_03292	1524	1179	345	0	0.0007	0	0.0014	0.0015	0.0056	0.0024	0.0097
Vector	HGE1_03382	156	122.333	33.667	0	0	0	0	0.0041	0.0173	0.0078	0.0285
Vector	HGE1_03492	2511	1966.33	544.667	0.0003	0	0.0005	0	0.0009	0.0046	0.0015	0.0079
Vector	HGE1_03547	171	134.667	36.333	0.0019	0	0.0036	0	0.0037	0	0.0071	0
Vector	HGE1_03552	1410	1104	306	0.0002	0.0008	0.0004	0.0016	0.0003	0.0038	0.0004	0.0063
Vector	HGE1_03557	1326	1025.67	300.333	0.0005	0	0.0009	0	0.0106	0.0205	0.0187	0.0352
Vector	HGE1_03587	1242	976	266	0	0	0	0	0.001	0.0009	0.002	0.0018
Vector	HGE1_03610	363	276.333	86.667	0.0009	0	0.0017	0	0.0154	0.0279	0.0261	0.0498
Vector	HGE1_03767	213	161.333	51.667	0	0.0065	0	0.0093	0.0062	0.0242	0.0119	0.0465
Vector	HGE1_03797	144	112.333	31.667	0	0	0	0	0.0022	0	0.0043	0
Vector	HGE1_03892	1761	1383.33	377.667	0.0008	0.0009	0.0014	0.0013	0.0024	0.0117	0.0042	0.0191
Vector	HGE1_04382	621	481.667	139.333	0	0	0	0	0.0005	0.0036	0.001	0.0069
Vector	HGE1_04462	216	168.333	47.667	0	0	0	0	0.0035	0	0.0057	0
Vector	HGE1_04522	183	138	45	0	0	0	0	0.0018	0.013	0.0035	0.0213
Vector	HGE1_04577	2418	1876	542	0.0003	0	0.0005	0	0.0015	0.0048	0.0026	0.008
Vector	HGE1_04797	195	151.333	43.667	0	0	0	0	0.0022	0.0134	0.0032	0.022
Vector	HGE1_04867	228	175.333	52.667	0	0	0	0	0	0.0063	0	0.0091
Vector	HGE1_05042	237	187	50	0	0	0	0	0	0.0433	0	0.0672
Vector	HGE1_05112	105	82.667	22.333	0	0	0	0	0	0.0522	0	0.086
Vector	HGE1_05187	1248	974.333	273.667	0	0	0	0	0.0014	0.007	0.002	0.0105
Vector	HGE1_05287	1131	869	262	0	0.0013	0	0.0018	0.0014	0.0057	0.0028	0.0092
Vector	HGE1_05312	540	428	112	0	0.0022	0	0.0043	0.0006	0.0089	0.0011	0.0129
Vector	HGE1_06062	519	403.667	115.333	0	0	0	0	0	0.0022	0	0.0042
Vector	HGE1_06072	441	346.667	94.333	0	0	0	0	0.0022	0.0053	0.0042	0.0102
Vector	HGE1_06077	579	454.667	124.333	0	0.0027	0	0.0039	0.0011	0.0107	0.0021	0.0193
Vector	HGE1_06082	375	294.333	80.667	0	0	0	0	0.0076	0.0041	0.0114	0.006
Reservoir	HGE1_00030	828	648.667	179.333	0	0	0	0	0.0041	0.0116	0.0074	0.0214
Reservoir	HGE1_00145	285	226	59	0	0	0	0	0.0011	0.0085	0.0021	0.0163
Reservoir	HGE1_00155	633	490	143	0	0	0	0	0	0.0175	0	0.0302
Reservoir	HGE1_00170	216	160.667	55.333	0	0	0	0	0.0016	0.006	0.003	0.0087
Reservoir	HGE1_00200	291	219.667	71.333	0	0	0	0	0.0027	0.0257	0.0044	0.0471
Reservoir	HGE1_00500	510	398.333	111.667	0	0	0	0	0.0006	0	0.0012	0
Reservoir	HGE1_00615	228	177	51	0	0	0	0	0.0014	0.0098	0.0027	0.0188
Reservoir	HGE1_00675	378	294	84	0	0	0	0	0.0031	0.0079	0.0049	0.0114
Reservoir	HGE1_00785	504	388	116	0	0	0	0	0	0.0216	0	0.0372
Reservoir	HGE1_00890	759	583	176	0	0	0	0	0.0026	0.0071	0.0049	0.0136
Reservoir	HGE1_01020	843	635	208	0	0	0	0	0.0035	0.0084	0.0068	0.0162
Reservoir	HGE1_01055	1581	1218	363	0	0	0	0	0	0.0101	0	0.0185
Reservoir	HGE1_01060	282	222.667	59.333	0	0	0	0	0	0	0	0
Reservoir	HGE1_01200	1563	1224.67	338.333	0	0.0017	0	0.0028	0	0.0086	0	0.0156
Reservoir	HGE1_01225	276	214.333	61.667	0	0	0	0	0	0.0122	0	0.0234
Reservoir	HGE1_01230	600	461	139	0	0	0	0	0	0.0054	0	0.0104
Reservoir	HGE1_01270	204	159	45	0	0	0	0	0	0	0	0
Reservoir	HGE1_01315	363	272.667	90.333	0	0	0	0	0	0.0037	0	0.0053
Reservoir	HGE1_01320	504	384	120	0	0	0	0	0	0.0139	0	0.024
Reservoir	HGE1_01355	378	292.333	85.667	0	0	0	0	0	0.0097	0	0.0168
Reservoir	HGE1_01360	2346	1808.33	537.667	0	0	0	0	0.0031	0.0126	0.005	0.0205
Reservoir	HGE1_01540	318	241.333	76.667	0	0	0	0	0.0014	0	0.002	0
Reservoir	HGE1_01550	1884	1469.33	414.667	0	0	0	0	0	0.01	0	0.0174
Reservoir	HGE1_01555	426	336.333	89.667	0	0	0	0	0.0022	0.0372	0.0043	0.0642
Reservoir	HGE1_01625	195	152.333	42.667	0.0016	0	0.0032	0	0.0082	0.0059	0.0158	0.0113
Reservoir	HGE1_01670	288	231.333	56.667	0	0	0	0	0	0	0	0
Reservoir	HGE1_01752	1395	1073.33	321.667	0.0007	0.0008	0.0013	0.0015	0.0061	0.013	0.0103	0.0239
Reservoir	HGE1_01772	1080	843.333	236.667	0.0007	0	0.0011	0	0.027	0.0662	0.0438	0.1075
Reservoir	HGE1_02212	165	127.333	37.667	0	0	0	0	0	0.0332	0	0.051
Reservoir	HGE1_02357	324	256	68	0	0	0	0	0	0.0037	0	0.0071
Reservoir	HGE1_02367	354	278	76	0	0	0	0	0.0012	0.0033	0.0017	0.0063
Reservoir	HGE1_02557	192	150	42	0	0	0	0	0	0	0	0
Reservoir	HGE1_02972	384	304.333	79.667	0	0	0	0	0	0.0157	0	0.0241
Reservoir	HGE1_03052	750	576	174	0	0.0014	0	0.0028	0.0004	0.0225	0.0008	0.0359
Reservoir	HGE1_03232	3405	2605	800	0.0035	0.0012	0.0066	0.0024	0.0064	0.0051	0.012	0.009
Reservoir	HGE1_03307	864	688.667	175.333	0	0	0	0	0.0005	0.0133	0.0007	0.0219
Reservoir	HGE1_03367	363	276.333	86.667	0.0009	0	0.0017	0	0.0154	0.0279	0.0261	0.0498
Reservoir	HGE1_03412	141	109.667	31.333	0	0	0	0	0.0046	0	0.0088	0
Reservoir	HGE1_03437	2679	2082.33	596.667	0.0003	0.0004	0.0005	0.0008	0.0054	0.02	0.0101	0.037
Reservoir	HGE1_03637	1236	954	282	0.0003	0	0.0005	0	0.0205	0.0281	0.0347	0.0477
Reservoir	HGE1_03747	1962	1499.33	462.667	0.0004	0	0.0006	0	0.0199	0.0814	0.0368	0.1432
Reservoir	HGE1_03822	93	71	22	0	0	0	0	0.007	0.0114	0.0135	0.0218
Reservoir	HGE1_03857	849	649.667	199.333	0.0004	0	0.0007	0	0.0119	0.0201	0.0229	0.0361
Reservoir	HGE1_04052	873	677.667	195.333	0.0018	0	0.0035	0	0.0074	0.0188	0.0127	0.0319
Reservoir	HGE1_04222	168	129.333	38.667	0	0	0	0	0.0019	0.0065	0.0037	0.0124
Reservoir	HGE1_04417	522	422.667	99.333	0	0	0	0	0	0.0159	0	0.0242
Reservoir	HGE1_04422	198	152	46	0	0	0	0	0	0	0	0
Reservoir	HGE1_04497	525	418.333	106.667	0	0	0	0	0.0008	0.0219	0.0011	0.0405
Reservoir	HGE1_04502	885	695	190	0	0	0	0	0.0004	0.025	0.0007	0.048
Reservoir	HGE1_04652	768	603	165	0	0	0	0	0.001	0.0136	0.0016	0.0233
Reservoir	HGE1_04707	810	633	177	0.0004	0.0014	0.0008	0.0027	0	0.0099	0	0.0163
Reservoir	HGE1_04712	624	487.667	136.333	0	0	0	0	0	0.0043	0	0.007
Reservoir	HGE1_04942	291	220.667	70.333	0	0.0047	0	0.0068	0.0038	0.0557	0.0065	0.1024
Reservoir	HGE1_04947	402	304.333	97.667	0	0	0	0	0.0016	0.0102	0.0032	0.0197
Reservoir	HGE1_05012	819	622.333	196.667	0	0	0	0	0.0013	0.0059	0.0023	0.0098
Reservoir	HGE1_05217	762	594.333	167.667	0	0	0	0	0.0004	0.0224	0.0008	0.0344
Reservoir	HGE1_05322	768	590	178	0.0004	0.0033	0.0008	0.0054	0.0027	0.0225	0.0049	0.0431
Reservoir	HGE1_05582	534	416.333	117.667	0	0	0	0	0	0.0191	0	0.0326
Reservoir	HGE1_05592	369	293.667	75.333	0	0	0	0	0.0023	0.0088	0.0033	0.0127
Reservoir	HGE1_05662	492	380.667	111.333	0.0007	0	0.0013	0	0.0015	0.0022	0.0025	0.0043
Reservoir	HGE1_05707	405	315	90	0	0	0	0	0.0011	0.0102	0.0015	0.016
Reservoir	HGE1_05747	1047	819.667	227.333	0	0	0	0	0	0.0048	0	0.0084
Reservoir	HGE1_05762	423	331.667	91.333	0	0	0	0	0.001	0.0146	0.0014	0.0263
Reservoir	HGE1_05792	978	759.667	218.333	0.0003	0	0.0006	0	0.0088	0.0374	0.0139	0.066
Reservoir	HGE1_05847	252	192.333	59.667	0	0	0	0	0	0	0	0
Reservoir	HGE1_06047	999	772.667	226.333	0	0	0	0	0.0011	0.0177	0.0019	0.0297
Reservoir	HGE1_06177	429	330	99	0	0	0	0	0.0018	0.0143	0.0029	0.0242
Core	HGE1_00005	2541	1987.33	553.667	0	0.0012	0	0.0017	0.0005	0.0107	0.001	0.0182
Core	HGE1_00090	834	649	185	0	0	0	0	0.0004	0.0239	0.0007	0.0441
Core	HGE1_00120	417	337.667	79.333	0	0	0	0	0	0.0095	0	0.0182
Core	HGE1_00195	1479	1125.67	353.333	0	0	0	0	0.0011	0.0158	0.0021	0.0272
Core	HGE1_00235	156	120	36	0	0	0	0	0.0021	0	0.004	0
Core	HGE1_00275	384	293.333	90.667	0.0009	0	0.0016	0	0.0011	0.011	0.0016	0.0212
Core	HGE1_00310	546	431	115	0	0	0	0	0.0006	0.0123	0.0011	0.0209
Core	HGE1_00335	1173	898	275	0.0003	0	0.0005	0	0.0009	0.0106	0.0016	0.0175
Core	HGE1_00375	1026	797.333	228.667	0	0.0015	0	0.0021	0.0006	0.0226	0.0012	0.0399
Core	HGE1_00380	825	652.333	172.667	0	0	0	0	0.002	0.0125	0.0037	0.0222
Core	HGE1_00410	756	581.667	174.333	0	0	0	0	0	0.0081	0	0.0138
Core	HGE1_00455	627	487.333	139.667	0	0.0024	0	0.0034	0.0007	0.0227	0.001	0.0412
Core	HGE1_00595	1938	1508.33	429.667	0.0002	0	0.0003	0	0.0002	0.0062	0.0003	0.0101
Core	HGE1_00605	1974	1524.33	449.667	0	0	0	0	0.0013	0.0091	0.0022	0.016
Core	HGE1_00620	492	385.333	106.667	0	0	0	0	0.0056	0.0289	0.01	0.054
Core	HGE1_00690	771	619.667	151.333	0	0.0017	0	0.0032	0	0.0039	0	0.0063
Core	HGE1_00705	771	619.667	151.333	0	0.0017	0	0.0032	0	0.0039	0	0.0063
Core	HGE1_00720	93	72.667	20.333	0	0	0	0	0.0069	0	0.0132	0
Core	HGE1_00775	822	650	172	0	0.0015	0	0.0028	0.0028	0.0145	0.0052	0.0251
Core	HGE1_00810	237	188	49	0	0	0	0	0.0031	0.0119	0.0051	0.0196
Core	HGE1_00820	1737	1342	395	0.0002	0.0006	0.0004	0.0012	0.0006	0.0093	0.0011	0.017
Core	HGE1_00975	789	614	175	0	0	0	0	0.0014	0.0162	0.0023	0.0274
Core	HGE1_01025	1551	1196.33	354.667	0	0.0007	0	0.0014	0.0019	0.0148	0.0032	0.0271
Core	HGE1_01035	741	565.667	175.333	0	0	0	0	0.0013	0.0138	0.0025	0.0246
Core	HGE1_01075	1323	1012.67	310.333	0	0	0	0	0.0005	0.0172	0.0009	0.0309
Core	HGE1_01100	258	204.333	53.667	0	0	0	0	0.0037	0.0311	0.007	0.0537
Core	HGE1_01155	924	718.667	205.333	0	0	0	0	0.0003	0.0101	0.0007	0.0164
Core	HGE1_01175	339	266	73	0	0	0	0	0.0019	0.0034	0.0036	0.0066
Core	HGE1_01210	729	564.333	164.667	0	0	0	0	0.0006	0.0091	0.0009	0.0175
Core	HGE1_01365	1980	1516.33	463.667	0	0	0	0	0.0011	0.0041	0.0019	0.0072
Core	HGE1_01375	306	231.667	74.333	0	0	0	0	0.0011	0.0078	0.0021	0.0129
Core	HGE1_01400	753	589	164	0	0	0	0	0	0.0112	0	0.0176
Core	HGE1_01405	1134	882	252	0	0	0	0	0.0012	0.0073	0.0022	0.0133
Core	HGE1_01450	1011	781.333	229.667	0	0	0	0	0.0017	0.0047	0.0031	0.0084
Core	HGE1_01465	144	111.333	32.667	0	0	0	0	0.0022	0.0204	0.0043	0.0294
Core	HGE1_01485	498	384.667	113.333	0	0	0	0	0.0009	0.0118	0.0012	0.0169
Core	HGE1_01495	1242	953.333	288.667	0	0.0012	0	0.0017	0.0003	0.0127	0.0005	0.0216
Core	HGE1_01570	894	697.333	196.667	0	0	0	0	0.0007	0.011	0.0014	0.0195
Core	HGE1_01630	1962	1530.67	431.333	0	0	0	0	0.0007	0.0077	0.0013	0.0145
Core	HGE1_01732	435	325	110	0	0	0	0	0.0008	0.0167	0.0015	0.0305
Core	HGE1_01807	1332	1028.67	303.333	0	0	0	0	0.0012	0.006	0.0023	0.0111
Core	HGE1_01812	1068	812.333	255.667	0.0003	0	0.0006	0	0.0035	0.0085	0.0059	0.015
Core	HGE1_01837	789	599.333	189.667	0	0	0	0	0.0004	0.0136	0.0008	0.0253
Core	HGE1_01842	615	482	133	0	0	0	0	0.0021	0.0038	0.003	0.0072
Core	HGE1_01952	1185	912.333	272.667	0	0.0009	0	0.0018	0	0.0092	0	0.0158
Core	HGE1_01967	1272	1007	265	0.0002	0.0013	0.0005	0.0018	0.0002	0.0119	0.0005	0.0217
Core	HGE1_01977	672	527.333	144.667	0	0	0	0	0	0.0121	0	0.0232
Core	HGE1_01982	885	691.333	193.667	0	0	0	0	0.0019	0.0164	0.0035	0.0297
Core	HGE1_01997	1209	935	274	0	0	0	0	0.0003	0.0231	0.0005	0.0368
Core	HGE1_02007	480	366.333	113.667	0	0	0	0	0.0014	0.0044	0.0026	0.0084
Core	HGE1_02052	3012	2329.67	682.333	0	0	0	0	0.0015	0.0129	0.0027	0.0225
Core	HGE1_02077	660	514	146	0	0	0	0	0.0016	0.004	0.0028	0.0066
Core	HGE1_02172	1425	1113	312	0	0	0	0	0.0007	0.0139	0.0013	0.0246
Core	HGE1_02257	378	296.667	81.333	0	0	0	0	0.0062	0.0061	0.0097	0.0118
Core	HGE1_02277	597	456.333	140.667	0	0	0	0	0	0.019	0	0.0341
Core	HGE1_02317	141	110	31	0	0	0	0	0	0.0188	0	0.031
Core	HGE1_02332	123	96.667	26.333	0	0	0	0	0	0.0095	0	0.0182
Core	HGE1_02387	111	87.333	23.667	0	0	0	0	0	0	0	0
Core	HGE1_02507	924	716	208	0	0	0	0	0.0021	0.0104	0.004	0.0185
Core	HGE1_02537	1332	1048	284	0	0	0	0	0.001	0.0112	0.0018	0.0186
Core	HGE1_02552	144	111.667	32.333	0	0	0	0	0	0.0155	0	0.0297
Core	HGE1_02627	333	265	68	0	0	0	0	0.0019	0.0208	0.0036	0.0353
Core	HGE1_02682	1359	1032.33	326.667	0	0	0	0	0.002	0.0191	0.0037	0.0353
Core	HGE1_02732	1077	829.333	247.667	0	0	0	0	0.0004	0.0094	0.0006	0.0174
Core	HGE1_02757	807	625	182	0	0	0	0	0.0024	0.0105	0.0038	0.0185
Core	HGE1_02762	591	454	137	0.0006	0	0.0011	0	0.002	0.0036	0.0032	0.007
Core	HGE1_02862	1179	924.333	254.667	0.0006	0	0.001	0	0.0013	0.0209	0.0021	0.0358
Core	HGE1_02902	921	710	211	0	0	0	0	0.0013	0.0276	0.002	0.0409
Core	HGE1_02912	1179	902.333	276.667	0	0	0	0	0.0009	0.0102	0.0016	0.0173
Core	HGE1_02957	1512	1171.67	340.333	0	0	0	0	0.0002	0.0132	0.0004	0.0197
Core	HGE1_03247	795	615.667	179.333	0.0012	0.0056	0.0023	0.0107	0.0012	0.0149	0.0023	0.0241
Core	HGE1_03262	1431	1116.67	314.333	0	0.0016	0	0.0031	0.0017	0.0212	0.003	0.0351
Core	HGE1_03297	648	506.333	141.667	0	0	0	0	0.0005	0.0159	0.0009	0.0271
Core	HGE1_03332	684	530	154	0	0	0	0	0.003	0.0049	0.0054	0.0094
Core	HGE1_03347	978	752.667	225.333	0	0	0	0	0.0011	0.0074	0.0019	0.0128
Core	HGE1_03392	648	506	142	0	0	0	0	0	0.0018	0	0.0034
Core	HGE1_03452	3240	2570	670	0	0.0005	0	0.0007	0.0012	0.0146	0.0022	0.0251
Core	HGE1_03482	174	134	40	0	0	0	0	0	0	0	0
Core	HGE1_03652	138	107.667	30.333	0	0	0	0	0.0023	0.0302	0.0045	0.0475
Core	HGE1_03657	1425	1106.67	318.333	0	0	0	0	0.0064	0.011	0.0113	0.0196
Core	HGE1_03662	1245	952	293	0	0	0	0	0.0007	0.0128	0.001	0.0213
Core	HGE1_03667	2760	2172.33	587.667	0	0.0009	0	0.0016	0.0031	0.0109	0.0057	0.0196
Core	HGE1_03672	894	690.333	203.667	0.0004	0	0.0007	0	0.0005	0.0147	0.0007	0.0259
Core	HGE1_03697	1080	830.333	249.667	0	0.001	0	0.0019	0.0009	0.005	0.0017	0.0096
Core	HGE1_03772	1281	1001.67	279.333	0	0	0	0	0.001	0.0089	0.0019	0.0172
Core	HGE1_04017	1911	1486.33	424.667	0	0.0012	0	0.0023	0.0004	0.0039	0.0006	0.0068
Core	HGE1_04022	696	535	161	0	0	0	0	0.0005	0.0109	0.0009	0.0179
Core	HGE1_04042	1158	893.667	264.333	0.0003	0	0.0005	0	0.0004	0.0113	0.0005	0.02
Core	HGE1_04102	975	757.333	217.667	0	0	0	0	0.0021	0.008	0.0032	0.0132
Core	HGE1_04187	129	102.667	26.333	0	0	0	0	0.0024	0.0095	0.0047	0.0182
Core	HGE1_04197	816	637.333	178.667	0	0	0	0	0	0.0117	0	0.0215
Core	HGE1_04207	1440	1120.67	319.333	0	0	0	0	0.0011	0.0097	0.0021	0.0165
Core	HGE1_04212	528	410.667	117.333	0	0	0	0	0.0018	0.0099	0.0035	0.0164
Core	HGE1_04252	789	600.667	188.333	0	0	0	0	0.0026	0.0111	0.0048	0.0204
Core	HGE1_04292	3270	2562.67	707.333	0	0	0	0	0.0002	0.0091	0.0004	0.0156
Core	HGE1_04322	594	469	125	0	0	0	0	0.0018	0.0047	0.0031	0.0077
Core	HGE1_04337	579	451.667	127.333	0	0	0	0	0.0017	0.0157	0.0032	0.0302
Core	HGE1_04347	756	576.667	179.333	0.0004	0	0.0008	0	0.001	0.0186	0.0017	0.0294
Core	HGE1_04487	1599	1230.33	368.667	0	0	0	0	0.0009	0.0077	0.0016	0.013
Core	HGE1_04517	858	649	209	0	0.0012	0	0.0023	0	0.0239	0	0.0413
Core	HGE1_04532	2559	1998.33	560.667	0	0	0	0	0.003	0.0153	0.005	0.0257
Core	HGE1_04537	1038	777	261	0	0.001	0	0.0018	0.0008	0.014	0.0012	0.0239
Core	HGE1_04572	1086	847.333	238.667	0	0.0021	0	0.004	0.0019	0.0049	0.0034	0.008
Core	HGE1_04592	483	375	108	0	0.0023	0	0.0044	0	0.0116	0	0.0222
Core	HGE1_04662	867	658.667	208.333	0	0.0024	0	0.0046	0.0008	0.0064	0.0015	0.0115
Core	HGE1_04877	225	173.333	51.667	0	0	0	0	0	0.0532	0	0.0929
Core	HGE1_04907	429	333	96	0	0	0	0	0.0018	0.0208	0.0029	0.035
Core	HGE1_05127	2478	1945.33	532.667	0	0.0006	0	0.0009	0.0007	0.0144	0.0012	0.0252
Core	HGE1_05207	507	391.333	115.667	0	0	0	0	0.0006	0.005	0.0012	0.0083
Core	HGE1_05377	1101	867.667	233.333	0.0004	0.0011	0.0006	0.0021	0.0033	0.0282	0.005	0.0453
Core	HGE1_05432	1182	917.333	264.667	0	0.0009	0	0.0018	0.0004	0.0094	0.0005	0.0163
Core	HGE1_05567	642	503.667	138.333	0	0	0	0	0.002	0.0145	0.0038	0.0243
Core	HGE1_05587	294	226	68	0	0	0	0	0	0.0074	0	0.0141
Core	HGE1_05602	1071	837.667	233.333	0	0.0011	0	0.0021	0.0006	0.0239	0.0011	0.0411
Core	HGE1_05677	1326	1021.33	304.667	0	0	0	0	0	0.0145	0	0.0252
Core	HGE1_05722	1356	1046	310	0	0	0	0	0.0006	0.0059	0.0009	0.0093
Core	HGE1_05767	1041	803.333	237.667	0	0	0	0	0.0009	0.0245	0.0018	0.0424
Core	HGE1_05822	420	327	93	0	0	0	0	0	0.0314	0	0.0568
Core	HGE1_05827	606	467.667	138.333	0	0	0	0	0.0018	0.0096	0.0031	0.0173
Core	HGE1_05857	1209	953.667	255.333	0	0	0	0	0.0032	0.016	0.0055	0.0263
Core	HGE1_05907	1395	1081.67	313.333	0	0	0	0	0.0023	0.008	0.004	0.0138
Core	HGE1_05962	1455	1127.33	327.667	0.0003	0.0066	0.0004	0.0117	0.0022	0.0341	0.0038	0.0557
Core	HGE1_06037	777	600.667	176.333	0	0	0	0	0.0025	0.025	0.0048	0.0463
Core	HGE1_06042	1398	1074.67	323.333	0.0003	0	0.0004	0	0.0012	0.0183	0.0022	0.0341
Core	HGE1_06172	1068	846.333	221.667	0.0006	0.0139	0.0011	0.0238	0.0018	0.0184	0.0034	0.0346

## Sheet: Table_S4
			NORTH AMERICAN VALUES		EUROPEAN VALUES
Gene Type	Gene ID	Protein ID	Ka AMERICA	Ks AMERICA	Ka EUROPE	Ks EUROPE
Vector	HGE1_00105	HK97 family phage portal protein	0	0.0262	0	0
Vector	HGE1_00160	riboflavin biosynthesis protein RibD	0	0.0243	0.0012	0
Vector	HGE1_00420	hypothetical protein	0	0	0	0
Vector	HGE1_00527	hypothetical protein	0.006	0.0167	0.0004	0
Vector	HGE1_00575	hypothetical protein	0	0	0	0
Vector	HGE1_00745	guanylate kinase	0.0075	0	0	0
Vector	HGE1_00770	hypothetical protein	0.008	0.0278	0	0
Vector	HGE1_01130	ATP-dependent DNA helicase UvrD	0.0015	0.019	0.0005	0.0038
Vector	HGE1_01280	50S ribosomal protein L14	0	0.0129	0	0
Vector	HGE1_01525	monovalent cation/H+ antiporter subunit G	0	0	0	0
Vector	HGE1_01727	hypothetical protein	0.0086	0.0787	0	0.0079
Vector	HGE1_01872	hypothetical protein	0.0063	0.0165	0.0008	0.0083
Vector	HGE1_01947	coproporphyrinogen III oxidase	0.0033	0.0337	0	0.0135
Vector	HGE1_02092	HGE-14 protein	0.0065	0.0325	0	0
Vector	HGE1_02157	single-strand binding protein	0	0.0402	0	0
Vector	HGE1_02242	hypothetical protein	0.0036	0.0342	0	0.0034
Vector	HGE1_02327	hypothetical protein	0.0117	0.0292	0	0
Vector	HGE1_02407	hypothetical protein	0.0294	0	0	0
Vector	HGE1_02412	hypothetical protein	0.0335	0	0	0
Vector	HGE1_02492	hypothetical protein	0.0153	0.0145	0	0
Vector	HGE1_02747	hypothetical protein	0.0176	0.0771	0.0066	0
Vector	HGE1_02807	hypothetical protein	0.0049	0.0372	0.0148	0.065
Vector	HGE1_02817	hypothetical protein	0.0136	0.0897	0.0034	0
Vector	HGE1_03002	hypothetical protein	0.0103	0.0404	0.0013	0.0048
Vector	HGE1_03182	hypothetical protein	0.0062	0.0135	0	0
Vector	HGE1_03277	hypothetical protein	0	0.0417	0	0
Vector	HGE1_03292	magnesium chelatase subunit D/I family protein	0.0025	0.0116	0	0
Vector	HGE1_03382	hypothetical protein	0.0082	0	0	0
Vector	HGE1_03492	hypothetical protein	0.0214	0.0808	0	0
Vector	HGE1_03547	hypothetical protein	0	0.0275	0	0
Vector	HGE1_03552	hypothetical protein	0.0054	0.0261	0	0
Vector	HGE1_03557	hypothetical protein	0.0302	0.02	0.0068	0.0033
Vector	HGE1_03587	hypothetical protein	0.0113	0.0226	0.0174	0.015
Vector	HGE1_03610	hypothetical protein	0.0434	0.0808	0	0
Vector	HGE1_03767	hypothetical protein	0.0124	0.1161	0	0
Vector	HGE1_03797	hypothetical protein	0	0.0316	0.0089	0.0316
Vector	HGE1_03892	hypothetical protein	0.0094	0.0318	0	0.0053
Vector	HGE1_04382	ribonuclease HII	0.0021	0.0144	0.0021	0
Vector	HGE1_04462	hypothetical protein	0.0178	0.042	0	0
Vector	HGE1_04522	putative cell cycle protein MesJ	0.0072	0.0667	0	0
Vector	HGE1_04577	hypothetical protein	0.0096	0.0092	0	0
Vector	HGE1_04797	hypothetical protein	0	0.0229	0	0
Vector	HGE1_04867	VirB2	0	0.057	0	0.019
Vector	HGE1_05042	glutaredoxin 3	0	0.14	0	0.02
Vector	HGE1_05112	glutaredoxin 3	0	0.1343	0	0.0896
Vector	HGE1_05187	AraM domain-containing protein	0.0021	0.0256	0	0
Vector	HGE1_05287	D-alanyl-D-alanine carboxypeptidase family protein	0.0035	0.0038	0	0
Vector	HGE1_05312	DNA-binding protein	0	0.0089	0.007	0.0357
Vector	HGE1_06062	hypothetical protein	0	0	0	0
Vector	HGE1_06072	hypothetical protein	0.0029	0.0106	0.0058	0.0106
Vector	HGE1_06077	hypothetical protein	0.0022	0.008	0	0
Vector	HGE1_06082	hypothetical protein	0.0068	0	0.0238	0.0744
Reservoir	HGE1_00030	hypothetical protein	0.0154	0.0279	0	0.0056
Reservoir	HGE1_00145	hypothetical protein	0.0044	0.0169	0	0
Reservoir	HGE1_00155	co-chaperone GrpE	0	0.021	0	0
Reservoir	HGE1_00170	preprotein translocase subunit SecG	0	0.0361	0	0
Reservoir	HGE1_00200	hypothetical protein	0	0.014	0	0
Reservoir	HGE1_00500	ribonuclease H	0	0.0179	0	0
Reservoir	HGE1_00615	BolA family protein	0.0056	0.0392	0	0.0392
Reservoir	HGE1_00675	frataxin-like domain-containing protein	0.0068	0.0119	0	0
Reservoir	HGE1_00785	cytochrome C	0	0.0172	0.0026	0.0172
Reservoir	HGE1_00890	hypothetical protein	0.0137	0.0398	0	0.0057
Reservoir	HGE1_01020	hypothetical protein	0.0126	0.0433	0.0031	0.0096
Reservoir	HGE1_01055	chaperonin GroEL	0	0.0331	0	0.0028
Reservoir	HGE1_01060	co-chaperonin GroES	0	0	0	0
Reservoir	HGE1_01200	30S ribosomal protein S1	0.0016	0.0266	0	0.0414
Reservoir	HGE1_01225	30S ribosomal protein S10	0	0	0	0.0324
Reservoir	HGE1_01230	50S ribosomal protein L3	0.0022	0.0432	0.0022	0.0216
Reservoir	HGE1_01270	50S ribosomal protein L29	0.0063	0	0	0
Reservoir	HGE1_01315	50S ribosomal protein L18	0	0	0	0
Reservoir	HGE1_01320	30S ribosomal protein S5	0	0.0083	0	0.025
Reservoir	HGE1_01355	50S ribosomal protein L17	0	0.0233	0	0
Reservoir	HGE1_01360	phenylalanyl-tRNA ligase subunit beta	0.0066	0.0205	0.0006	0.0019
Reservoir	HGE1_01540	monovalent cation/H+ antiporter subunit C	0.0041	0.013	0	0
Reservoir	HGE1_01550	molecular chaperone DnaK	0	0.0506	0	0.0096
Reservoir	HGE1_01555	hypothetical protein	0.0059	0.0335	0	0.0112
Reservoir	HGE1_01625	hypothetical protein	0.0197	0	0.0066	0
Reservoir	HGE1_01670	type IV secretion system protein VirB3	0	0.0176	0	0.0176
Reservoir	HGE1_01752	HGE-14 protein	0.0158	0.0187	0	0.0031
Reservoir	HGE1_01772	HGE-14 protein	0.0225	0.0676	0.0036	0.0042
Reservoir	HGE1_02212	peptide chain release factor 2	0	0.0531	0	0
Reservoir	HGE1_02357	hypothetical protein	0	0	0	0
Reservoir	HGE1_02367	NADH:ubiquinone oxidoreductase subunit A	0	0	0	0
Reservoir	HGE1_02557	hypothetical protein	0	0.0238	0	0
Reservoir	HGE1_02972	iron-sulfur cluster assembly accessory protein	0	0	0	0
Reservoir	HGE1_03052	GTPase CgtA	0.0017	0.0575	0	0
Reservoir	HGE1_03232	ankyrin	0.0142	0.0187	0.0008	0
Reservoir	HGE1_03307	RNA polymerase sigma-32 factor	0	0.0856	0	0
Reservoir	HGE1_03367	hypothetical protein	0.0434	0.0808	0	0
Reservoir	HGE1_03412	hypothetical protein	0.0091	0	0	0
Reservoir	HGE1_03437	hypothetical protein	0.012	0.0369	0	0
Reservoir	HGE1_03637	hypothetical protein	0.0273	0.0461	0.0042	0.0035
Reservoir	HGE1_03747	hypothetical protein	0.028	0.0886	0.0007	0.0022
Reservoir	HGE1_03822	hypothetical protein	0.0141	0.0909	0	0
Reservoir	HGE1_03857	hypothetical protein	0.0631	0.0652	0	0
Reservoir	HGE1_04052	hypothetical protein	0.0221	0.0358	0.0015	0.0051
Reservoir	HGE1_04222	twin arginine-targeting protein translocase	0	0.0259	0	0
Reservoir	HGE1_04417	transcription antitermination protein NUSG	0	0	0	0
Reservoir	HGE1_04422	preprotein translocase subunit SecE	0	0	0	0
Reservoir	HGE1_04497	major surface protein 5	0.0072	0.1125	0	0.0375
Reservoir	HGE1_04502	putative phosphate ABC transporter, periplasmic phosphate-binding protein	0.0029	0.0895	0	0.0105
Reservoir	HGE1_04652	cytochrome c oxidase subunit II	0.0017	0.0182	0	0.0061
Reservoir	HGE1_04707	DNA-binding response regulator	0	0.0113	0	0.0113
Reservoir	HGE1_04712	DNA-binding protein	0	0.022	0.0021	0.0073
Reservoir	HGE1_04942	VirB2	0	0.0569	0	0
Reservoir	HGE1_04947	VirB2	0.0033	0.0307	0	0
Reservoir	HGE1_05012	hypothetical protein	0.0064	0.0203	0.0016	0.0051
Reservoir	HGE1_05217	methionine aminopeptidase	0	0.0298	0	0.0239
Reservoir	HGE1_05322	Omp-1N	0.0186	0.1011	0	0
Reservoir	HGE1_05582	hypothetical protein	0	0.0425	0	0
Reservoir	HGE1_05592	MerR family transcriptional regulator	0.0034	0.0133	0	0
Reservoir	HGE1_05662	phosphopantothenoylcysteine decarboxylase	0.0026	0.009	0	0
Reservoir	HGE1_05707	hypothetical protein	0.0032	0.0333	0	0
Reservoir	HGE1_05747	TPR domain-containing protein	0	0.0352	0	0
Reservoir	HGE1_05762	hypothetical protein	0	0.0547	0	0
Reservoir	HGE1_05792	MSP2 family outer membrane protein	0.0105	0.055	0.0039	0.0229
Reservoir	HGE1_05847	hypothetical protein	0	0.0168	0	0.0168
Reservoir	HGE1_06047	hypothetical protein	0.0039	0.0398	0	0
Reservoir	HGE1_06177	hypothetical protein	0.0121	0.0202	0	0
Core	HGE1_00005	DNA polymerase I	0.0025	0.0361	0	0.0018
Core	HGE1_00090	uroporphyrinogen decarboxylase	0.0046	0.0324	0.0015	0.0216
Core	HGE1_00120	ferredoxin	0.0059	0	0	0.0126
Core	HGE1_00195	monovalent cation/H+ antiporter subunit D	0.0027	0.034	0	0.0028
Core	HGE1_00235	hypothetical protein	0	0	0	0
Core	HGE1_00275	50S ribosomal protein L20	0	0.0221	0	0
Core	HGE1_00310	NifU domain-containing protein	0	0.0261	0	0
Core	HGE1_00335	hypothetical protein	0.0022	0.0182	0	0.0036
Core	HGE1_00375	pyruvate dehydrogenase complex, E1 component, pyruvate dehydrogenase alpha subunit	0	0.0612	0	0
Core	HGE1_00380	alpha/beta fold family hydrolase	0.0031	0.0116	0.0046	0.0347
Core	HGE1_00410	inorganic polyphosphate/ATP-NAD kinase	0	0.0115	0	0
Core	HGE1_00455	hypothetical protein	0.0021	0.0286	0	0.0215
Core	HGE1_00595	nitrogen regulation protein	0.002	0.007	0	0.0047
Core	HGE1_00605	DNA ligase, NAD-dependent	0.0052	0.0378	0	0.0044
Core	HGE1_00620	putative thiol:disulfide oxidoreductase	0.0104	0.1031	0	0
Core	HGE1_00690	succinate dehydrogenase iron-sulfur subunit	0.0032	0.033	0	0
Core	HGE1_00705	succinate dehydrogenase iron-sulfur subunit	0.0032	0.033	0	0
Core	HGE1_00720	glycyl-tRNA synthetase, beta subunit	0	0	0.0138	0.0492
Core	HGE1_00775	alpha/beta fold family hydrolase	0.0077	0.0291	0	0
Core	HGE1_00810	hypothetical protein	0.0106	0.0408	0	0
Core	HGE1_00820	aspartyl-tRNA ligase	0.0015	0.0152	0	0
Core	HGE1_00975	putative phosphoribosylformylglycinamidine synthase I	0.0033	0.0457	0	0
Core	HGE1_01025	hypothetical protein	0.005	0.0451	0.0017	0.0113
Core	HGE1_01035	short chain dehydrogenase/reductase family oxidoreductase	0.0018	0.0627	0	0
Core	HGE1_01075	dihydroorotase	0.0049	0.0612	0.001	0
Core	HGE1_01100	valyl-tRNA synthetase	0.0098	0.0559	0	0
Core	HGE1_01155	ferrochelatase	0.0028	0.0292	0.0028	0.0049
Core	HGE1_01175	hypothetical protein	0	0	0	0
Core	HGE1_01210	RNA methyltransferase	0.0018	0.0061	0.0018	0.0182
Core	HGE1_01365	ComEC/Rec2-related protein	0.004	0.0237	0.0046	0.0086
Core	HGE1_01375	ribonuclease P protein component	0	0	0	0
Core	HGE1_01400	phosphate ABC transporter ATP-binding protein	0	0.0244	0	0
Core	HGE1_01405	queuine tRNA-ribosyltransferase	0.0023	0.0159	0	0.0119
Core	HGE1_01450	oxidoreductase, FAD-binding protein	0.0026	0.0174	0.0013	0
Core	HGE1_01465	hypothetical protein	0	0	0	0
Core	HGE1_01485	Holliday junction resolvase	0.0026	0.0088	0	0
Core	HGE1_01495	adenylosuccinate synthetase	0.001	0.045	0	0.0069
Core	HGE1_01570	GTPase Era	0.0029	0.0153	0	0
Core	HGE1_01630	propionyl-CoA carboxylase subunit alpha	0.0007	0.0464	0	0
Core	HGE1_01732	deoxyuridine 5'-triphosphate nucleotidohydrolase	0.0062	0.0455	0	0
Core	HGE1_01807	dihydrolipoamide dehydrogenase	0.0029	0.0066	0	0.0033
Core	HGE1_01812	RND family efflux transporter MFP subunit	0.0098	0.0274	0	0
Core	HGE1_01837	ABC 3 transport family protein	0	0.0422	0	0.0053
Core	HGE1_01842	hypothetical protein	0.0021	0	0	0.0075
Core	HGE1_01952	sodium:dicarboxylate symporter family protein	0	0.0183	0	0
Core	HGE1_01967	putative DNA recombination protein RmuC	0	0.0491	0	0.0075
Core	HGE1_01977	hypothetical protein	0.0038	0.0276	0	0.0069
Core	HGE1_01982	tRNA delta(2)-isopentenylpyrophosphate transferase	0.0072	0.0361	0	0
Core	HGE1_01997	NADH dehydrogenase I subunit F	0	0.0219	0	0.0219
Core	HGE1_02007	NADH dehydrogenase I, J subunit	0.0027	0.0264	0	0
Core	HGE1_02052	AcrB/AcrD/AcrF family transporter	0.0017	0.0161	0.0004	0.0029
Core	HGE1_02077	TerC family integral membrane protein	0.0039	0.0068	0	0.0137
Core	HGE1_02172	aspartyl/glutamyl-tRNA amidotransferase subunit B	0.0027	0.0288	0	0.0032
Core	HGE1_02257	hypothetical protein	0.0169	0.0123	0.0034	0
Core	HGE1_02277	translaldolase	0.0066	0.0498	0	0
Core	HGE1_02317	ribosomal RNA large subunit methyltransferase J	0.0182	0	0	0
Core	HGE1_02332	large subunit ribosomal protein L36 (rpmJ)	0	0	0	0.038
Core	HGE1_02387	hypothetical protein	0	0	0	0
Core	HGE1_02507	ribosomal large subunit pseudouridine synthase C	0.0028	0.0288	0	0
Core	HGE1_02537	cysteinyl-tRNA ligase	0.0038	0.0317	0.001	0.0035
Core	HGE1_02552	arginyl-tRNA ligase	0	0	0	0
Core	HGE1_02627	periplasmic divalent cation tolerance protein CutA	0.0113	0.0441	0	0
Core	HGE1_02682	YjeF family protein	0.0058	0.0306	0	0
Core	HGE1_02732	hypothetical protein	0.0036	0.0727	0.0096	0.0969
Core	HGE1_02757	16S ribosomal RNA methyltransferase KsgA/Dim1 family protein	0.0048	0.0495	0	0.0055
Core	HGE1_02762	triosephosphate isomerase	0.0022	0	0	0
Core	HGE1_02862	prolyl-tRNA ligase	0.0032	0.0275	0	0.0079
Core	HGE1_02902	thioredoxin reductase	0.0014	0.0379	0	0
Core	HGE1_02912	aspartate aminotransferase	0.0022	0.0289	0	0.0036
Core	HGE1_02957	rrf2 family protein /cysteine desulfurase	0	0.0235	0	0
Core	HGE1_03247	UDP-N-acetylenolpyruvoylglucosamine reductase	0.0016	0.0112	0	0.0223
Core	HGE1_03262	aspartyl/glutamyl-tRNA amidotransferase subunit A	0.0027	0.0255	0	0.0095
Core	HGE1_03297	hypothetical protein	0.0059	0.0847	0	0
Core	HGE1_03332	hypothetical protein	0.0019	0.0195	0.0038	0.013
Core	HGE1_03347	tRNA pseudouridine synthase B	0.0013	0.0133	0	0.0044
Core	HGE1_03392	dephospho-CoA kinase	0	0.0282	0.0099	0
Core	HGE1_03452	isoleucyl-tRNA ligase	0.0031	0.0179	0	0.006
Core	HGE1_03482	iron-sulfur cluster assembly accessory protein	0	0	0	0
Core	HGE1_03652	hypothetical protein	0.0279	0	0.0093	0.033
Core	HGE1_03657	hypothetical protein	0.0181	0.0408	0.0018	0
Core	HGE1_03662	major facilitator family transporter	0	0.0102	0	0.0444
Core	HGE1_03667	hypothetical protein	0.0078	0.0187	0.0005	0.0051
Core	HGE1_03672	delta-aminolevulinic acid dehydratase	0.0029	0.0295	0.0014	0.0098
Core	HGE1_03697	hypothetical protein	0.0084	0.036	0.0012	0.016
Core	HGE1_03772	tRNA-i(6)A37 thiotransferase enzyme MiaB	0	0.0143	0	0.0072
Core	HGE1_04017	DNA mismatch repair protein MutL	0.0034	0.0259	0	0.0047
Core	HGE1_04022	TolQ protein	0	0.0435	0	0
Core	HGE1_04042	acetylornithine transaminase protein	0	0.0189	0	0.0076
Core	HGE1_04102	thiamine-phosphate pyrophosphorylase	0.0026	0.0138	0.0026	0.0138
Core	HGE1_04187	P44-86 outer membrane protein	0.0195	0	0	0.038
Core	HGE1_04197	putative cation ABC transporter, periplasmic cation-binding protein	0.0031	0.0448	0	0
Core	HGE1_04207	2-polyprenylphenol 6-hydroxylase	0.0018	0.0344	0	0
Core	HGE1_04212	putative lipoprotein	0.0024	0.017	0	0
Core	HGE1_04252	phosphomethylpyrimidine kinase	0.0067	0.0212	0	0.0053
Core	HGE1_04292	DNA polymerase III subunit alpha	0.0008	0.0212	0	0.0028
Core	HGE1_04322	pyridoxamine 5-phosphate oxidase	0	0.032	0	0.008
Core	HGE1_04337	putative polypeptide deformylase	0.0066	0.0785	0	0
Core	HGE1_04347	pantothenate kinase	0.0052	0.0223	0	0.0223
Core	HGE1_04487	Iron(III)-transport system permease protein fbpB 2	0	0.0136	0.0008	0.0136
Core	HGE1_04517	succinyl-CoA synthetase, alpha subunit	0.0031	0.0766	0	0.0048
Core	HGE1_04532	alanyl-tRNA ligase	0.004	0.0303	0	0.0036
Core	HGE1_04537	phosphate ABC transporter permease	0.0013	0.0268	0	0
Core	HGE1_04572	hypothetical protein	0.0024	0.0084	0.0012	0.0042
Core	HGE1_04592	ATP-dependent protease subunit HslV	0	0.0278	0	0
Core	HGE1_04662	protoheme IX farnesyltransferase	0.0046	0.0288	0	0.0048
Core	HGE1_04877	VirB2	0	0.0968	0.0173	0.0194
Core	HGE1_04907	VirB2	0.006	0.0313	0	0.0104
Core	HGE1_05127	preprotein translocase subunit SecA	0.0031	0.0375	0	0.0131
Core	HGE1_05207	hexapeptide transferase family protein	0	0.0086	0	0
Core	HGE1_05377	glutamate--cysteine ligase	0.0035	0.0514	0	0.0129
Core	HGE1_05432	5-aminolevulinate synthase	0.0011	0.0113	0	0.0038
Core	HGE1_05567	2-C-methyl-D-erythritol 4-phosphate cytidylyltransferase	0.006	0.0217	0	0
Core	HGE1_05587	integration host factor, alpha subunit	0	0.0294	0	0
Core	HGE1_05602	GTP-binding protein YchF	0.0012	0.0686	0	0.0043
Core	HGE1_05677	amidophosphoribosyltransferase	0.001	0.0263	0	0
Core	HGE1_05722	TldD protein	0.0019	0.0161	0.001	0.0194
Core	HGE1_05767	phosphoglycerate kinase	0.0062	0.0505	0	0
Core	HGE1_05822	SsrA-binding protein	0	0.0323	0	0
Core	HGE1_05827	3,4-dihydroxy-2-butanone 4-phosphate synthase	0.0021	0.0145	0	0
Core	HGE1_05857	hypothetical protein	0.0021	0.0235	0	0.0078
Core	HGE1_05907	DNA polymerase III subunits gamma and tau	0.0037	0.0096	0	0
Core	HGE1_05962	3-octaprenyl-4-hydroxybenzoate carboxy-lyase	0.0018	0.0885	0	0
Core	HGE1_06037	prolipoprotein diacylglyceryl transferase	0.0083	0.051	0	0
Core	HGE1_06042	integral membrane protein MviN	0.0028	0.0588	0	0.0093
Core	HGE1_06172	recombination protein F	0	0.0316	0	0.0271

## Sheet: Table_S5
Gene Type	Gene ID	dXY Non-synonymous	dXY Synonymous	dA Non-synonymous	dA Synonymous
Vector	HGE1_00105	0.0009	0.0295	0.0006	0.0267
Vector	HGE1_00160	0.0043	0.0334	0.0035	0.0265
Vector	HGE1_00420	0	0.0375	0	0.0229
Vector	HGE1_00527	0.0061	0.019	0.0057	0.0172
Vector	HGE1_00575	0.0135	0.0388	0.0112	0.0237
Vector	HGE1_00745	0.0151	0.1028	0.0132	0.0817
Vector	HGE1_00770	0.0084	0.0289	0.0082	0.0253
Vector	HGE1_01130	0.0037	0.0341	0.003	0.0291
Vector	HGE1_01280	0.0035	0.0258	0.0029	0.0225
Vector	HGE1_01525	0	0.0101	0	0.0051
Vector	HGE1_01727	0.0128	0.0846	0.0107	0.0725
Vector	HGE1_01872	0.0095	0.0269	0.0082	0.0226
Vector	HGE1_01947	0.0037	0.0388	0.0035	0.0323
Vector	HGE1_02092	0.0065	0.0219	0.0052	0.0164
Vector	HGE1_02157	0	0.0301	0	0.0195
Vector	HGE1_02242	0.0049	0.0419	0.0043	0.0337
Vector	HGE1_02327	0.0161	0.0584	0.013	0.0438
Vector	HGE1_02407	0.0221	0.0132	0.0135	0.0066
Vector	HGE1_02412	0.0167	0	0.0139	0
Vector	HGE1_02492	0.0184	0.0309	0.0145	0.0233
Vector	HGE1_02747	0.0258	0.0945	0.0226	0.0755
Vector	HGE1_02807	0.021	0.1115	0.0206	0.1084
Vector	HGE1_02817	0.017	0.1058	0.017	0.0967
Vector	HGE1_03002	0.013	0.0523	0.011	0.0424
Vector	HGE1_03182	0.0081	0.0168	0.0069	0.0125
Vector	HGE1_03277	0.0123	0.0313	0.0072	0.026
Vector	HGE1_03292	0.0049	0.013	0.0041	0.0099
Vector	HGE1_03382	0.0123	0.0223	0.0102	0.0136
Vector	HGE1_03492	0.0212	0.0762	0.0207	0.0739
Vector	HGE1_03547	0.0056	0.0275	0.0028	0.0275
Vector	HGE1_03552	0.0061	0.0221	0.0058	0.0197
Vector	HGE1_03557	0.0397	0.035	0.0342	0.0247
Vector	HGE1_03587	0.0313	0.0385	0.0307	0.0381
Vector	HGE1_03610	0.0547	0.0952	0.0466	0.0813
Vector	HGE1_03767	0.0186	0.1016	0.0155	0.0863
Vector	HGE1_03797	0.0111	0.0632	0.01	0.0632
Vector	HGE1_03892	0.0127	0.0391	0.011	0.0328
Vector	HGE1_04382	0.0047	0.0179	0.0044	0.0161
Vector	HGE1_04462	0.0223	0.042	0.0205	0.042
Vector	HGE1_04522	0.0091	0.0611	0.0082	0.0546
Vector	HGE1_04577	0.0109	0.0152	0.01	0.0128
Vector	HGE1_04797	0.0033	0.0172	0.0022	0.0105
Vector	HGE1_04867	0	0.0665	0	0.0633
Vector	HGE1_05042	0	0.14	0	0.1183
Vector	HGE1_05112	0	0.2015	0	0.1754
Vector	HGE1_05187	0.0041	0.021	0.0034	0.0175
Vector	HGE1_05287	0.0049	0.0095	0.0042	0.006
Vector	HGE1_05312	0.0076	0.0603	0.0073	0.0547
Vector	HGE1_06062	0	0.0022	0	0.0011
Vector	HGE1_06072	0.0123	0.0212	0.0112	0.0186
Vector	HGE1_06077	0.0033	0.0241	0.0027	0.0174
Vector	HGE1_06082	0.0382	0.0806	0.0344	0.0785
Reservoir	HGE1_00030	0.0123	0.0265	0.0103	0.0207
Reservoir	HGE1_00145	0.0033	0.0254	0.0028	0.0212
Reservoir	HGE1_00155	0	0.028	0	0.0192
Reservoir	HGE1_00170	0.0016	0.0452	0.0008	0.0422
Reservoir	HGE1_00200	0.0034	0.035	0.0021	0.0222
Reservoir	HGE1_00500	0.0006	0.0179	0.0003	0.0179
Reservoir	HGE1_00615	0.0071	0.0784	0.0064	0.0735
Reservoir	HGE1_00675	0.0111	0.0119	0.0095	0.0079
Reservoir	HGE1_00785	0.0026	0.0647	0.0026	0.0539
Reservoir	HGE1_00890	0.0086	0.0469	0.0073	0.0433
Reservoir	HGE1_01020	0.0161	0.0397	0.0144	0.0355
Reservoir	HGE1_01055	0	0.0386	0	0.0335
Reservoir	HGE1_01060	0	0	0	0
Reservoir	HGE1_01200	0.0016	0.0783	0.0016	0.0732
Reservoir	HGE1_01225	0	0.0446	0	0.0385
Reservoir	HGE1_01230	0.0043	0.0737	0.0043	0.071
Reservoir	HGE1_01270	0.0063	0	0.0063	0
Reservoir	HGE1_01315	0	0.0055	0	0.0037
Reservoir	HGE1_01320	0	0.0542	0	0.0472
Reservoir	HGE1_01355	0	0.0292	0	0.0243
Reservoir	HGE1_01360	0.0093	0.0246	0.0077	0.0184
Reservoir	HGE1_01540	0.0062	0.013	0.0055	0.013
Reservoir	HGE1_01550	0	0.0627	0	0.0577
Reservoir	HGE1_01555	0.0082	0.1004	0.0071	0.0818
Reservoir	HGE1_01625	0.0295	0.0176	0.0246	0.0146
Reservoir	HGE1_01670	0	0.0353	0	0.0353
Reservoir	HGE1_01752	0.0203	0.0315	0.0169	0.0246
Reservoir	HGE1_01772	0.0522	0.1246	0.0383	0.0915
Reservoir	HGE1_02212	0	0.073	0	0.0564
Reservoir	HGE1_02357	0	0.0037	0	0.0018
Reservoir	HGE1_02367	0.0018	0.0033	0.0012	0.0016
Reservoir	HGE1_02557	0	0.0238	0	0.0238
Reservoir	HGE1_02972	0	0.022	0	0.0141
Reservoir	HGE1_03052	0.0022	0.0575	0.002	0.0455
Reservoir	HGE1_03232	0.019	0.0234	0.0141	0.0203
Reservoir	HGE1_03307	0.0007	0.0884	0.0005	0.0817
Reservoir	HGE1_03367	0.0547	0.0952	0.0466	0.0813
Reservoir	HGE1_03412	0.0137	0	0.0114	0
Reservoir	HGE1_03437	0.0155	0.0394	0.0126	0.0292
Reservoir	HGE1_03637	0.0456	0.0771	0.0352	0.0631
Reservoir	HGE1_03747	0.033	0.1351	0.0229	0.0944
Reservoir	HGE1_03822	0.0211	0.0795	0.0176	0.0739
Reservoir	HGE1_03857	0.0431	0.0401	0.0369	0.0301
Reservoir	HGE1_04052	0.0325	0.0435	0.0279	0.0341
Reservoir	HGE1_04222	0.0019	0.0065	0.001	0.0032
Reservoir	HGE1_04417	0	0.0227	0	0.0147
Reservoir	HGE1_04422	0	0	0	0
Reservoir	HGE1_04497	0.0084	0.1125	0.008	0.1016
Reservoir	HGE1_04502	0.0032	0.0592	0.0031	0.0467
Reservoir	HGE1_04652	0.0029	0.0258	0.0024	0.0189
Reservoir	HGE1_04707	0.0004	0.0311	0.0002	0.0254
Reservoir	HGE1_04712	0.0021	0.0275	0.0021	0.0254
Reservoir	HGE1_04942	0.0068	0.1315	0.0049	0.1013
Reservoir	HGE1_04947	0.0049	0.0256	0.0041	0.0205
Reservoir	HGE1_05012	0.0096	0.028	0.009	0.025
Reservoir	HGE1_05217	0.0004	0.0671	0.0002	0.0559
Reservoir	HGE1_05322	0.022	0.0997	0.0205	0.0868
Reservoir	HGE1_05582	0	0.0361	0	0.0266
Reservoir	HGE1_05592	0.0034	0.0265	0.0023	0.0221
Reservoir	HGE1_05662	0.0026	0.0112	0.0015	0.0101
Reservoir	HGE1_05707	0.0048	0.0361	0.0042	0.031
Reservoir	HGE1_05747	0	0.0407	0	0.0383
Reservoir	HGE1_05762	0.0015	0.0493	0.001	0.042
Reservoir	HGE1_05792	0.0237	0.1191	0.0191	0.1004
Reservoir	HGE1_05847	0	0.0335	0	0.0335
Reservoir	HGE1_06047	0.0026	0.0353	0.002	0.0265
Reservoir	HGE1_06177	0.0144	0.0379	0.0135	0.0307
Core	HGE1_00005	0.003	0.0501	0.0028	0.0442
Core	HGE1_00090	0.0073	0.0932	0.0071	0.0813
Core	HGE1_00120	0.0059	0.0221	0.0059	0.0173
Core	HGE1_00195	0.0029	0.0276	0.0023	0.0197
Core	HGE1_00235	0.0063	0	0.0052	0
Core	HGE1_00275	0.0026	0.0276	0.0016	0.0221
Core	HGE1_00310	0.0017	0.0326	0.0015	0.0264
Core	HGE1_00335	0.0025	0.0245	0.0019	0.0192
Core	HGE1_00375	0.0006	0.0612	0.0003	0.0492
Core	HGE1_00380	0.0092	0.0637	0.0082	0.0574
Core	HGE1_00410	0	0.01	0	0.006
Core	HGE1_00455	0.0031	0.0716	0.0027	0.0591
Core	HGE1_00595	0.0025	0.0186	0.0023	0.0155
Core	HGE1_00605	0.0067	0.0439	0.0061	0.0394
Core	HGE1_00620	0.0078	0.0586	0.005	0.0441
Core	HGE1_00690	0.0032	0.0396	0.0032	0.0369
Core	HGE1_00705	0.0032	0.0396	0.0032	0.0369
Core	HGE1_00720	0.0206	0.0492	0.0172	0.0492
Core	HGE1_00775	0.0069	0.0276	0.0055	0.0196
Core	HGE1_00810	0.004	0.0357	0.0024	0.0298
Core	HGE1_00820	0.0017	0.0272	0.0013	0.0223
Core	HGE1_00975	0.0049	0.0371	0.0042	0.029
Core	HGE1_01025	0.0077	0.0522	0.0068	0.0444
Core	HGE1_01035	0.004	0.0471	0.0033	0.0402
Core	HGE1_01075	0.0064	0.0612	0.0062	0.0526
Core	HGE1_01100	0.0086	0.0466	0.0067	0.0311
Core	HGE1_01155	0.0059	0.0426	0.0057	0.0375
Core	HGE1_01175	0.0019	0.0034	0.0009	0.0017
Core	HGE1_01210	0.0044	0.0486	0.0041	0.044
Core	HGE1_01365	0.0089	0.0329	0.0084	0.0308
Core	HGE1_01375	0.0011	0.0101	0.0005	0.0062
Core	HGE1_01400	0	0.0244	0	0.0188
Core	HGE1_01405	0.002	0.0317	0.0014	0.0281
Core	HGE1_01450	0.007	0.025	0.0062	0.0227
Core	HGE1_01465	0.0022	0.0306	0.0011	0.0204
Core	HGE1_01485	0.0039	0.0176	0.0035	0.0118
Core	HGE1_01495	0.0005	0.0433	0.0003	0.0364
Core	HGE1_01570	0.0029	0.0178	0.0025	0.0123
Core	HGE1_01630	0.0013	0.051	0.001	0.0471
Core	HGE1_01732	0.0069	0.0364	0.0065	0.028
Core	HGE1_01807	0.0051	0.0099	0.0045	0.0069
Core	HGE1_01812	0.0077	0.0235	0.0058	0.0192
Core	HGE1_01837	0.0004	0.0593	0.0002	0.0525
Core	HGE1_01842	0.0052	0.0113	0.0041	0.0094
Core	HGE1_01952	0	0.0229	0	0.0179
Core	HGE1_01967	0.0005	0.0491	0.0002	0.0425
Core	HGE1_01977	0.0038	0.0363	0.0038	0.0302
Core	HGE1_01982	0.0072	0.0387	0.0063	0.0306
Core	HGE1_01997	0.0003	0.062	0.0001	0.0505
Core	HGE1_02007	0.0055	0.0308	0.0048	0.0286
Core	HGE1_02052	0.0034	0.0278	0.0027	0.0214
Core	HGE1_02077	0.0049	0.0257	0.0041	0.0237
Core	HGE1_02172	0.0045	0.0401	0.0041	0.0331
Core	HGE1_02257	0.0219	0.0246	0.0188	0.0215
Core	HGE1_02277	0.0066	0.0569	0.0066	0.0474
Core	HGE1_02317	0.0182	0.0403	0.0182	0.0309
Core	HGE1_02332	0	0.0475	0	0.0427
Core	HGE1_02387	0	0	0	0
Core	HGE1_02507	0.0042	0.0361	0.0031	0.0308
Core	HGE1_02537	0.0055	0.0352	0.005	0.0296
Core	HGE1_02552	0	0.0309	0	0.0232
Core	HGE1_02627	0.0132	0.0699	0.0123	0.0594
Core	HGE1_02682	0.0065	0.0375	0.0055	0.0279
Core	HGE1_02732	0.0139	0.1837	0.0137	0.179
Core	HGE1_02757	0.0064	0.0618	0.0052	0.0565
Core	HGE1_02762	0.0044	0.0036	0.0031	0.0018
Core	HGE1_02862	0.0051	0.051	0.0042	0.0406
Core	HGE1_02902	0.0018	0.0474	0.0011	0.0336
Core	HGE1_02912	0.0022	0.0416	0.0018	0.0364
Core	HGE1_02957	0.0002	0.0309	0.0001	0.0242
Core	HGE1_03247	0.0041	0.0474	0.0028	0.0372
Core	HGE1_03262	0.0043	0.0461	0.0034	0.0347
Core	HGE1_03297	0.0064	0.1041	0.0062	0.0962
Core	HGE1_03332	0.0099	0.0373	0.0084	0.0349
Core	HGE1_03347	0.002	0.0311	0.0014	0.0274
Core	HGE1_03392	0.0099	0.0299	0.0099	0.029
Core	HGE1_03452	0.0046	0.0347	0.004	0.0272
Core	HGE1_03482	0	0	0	0
Core	HGE1_03652	0.0302	0.0742	0.029	0.0591
Core	HGE1_03657	0.0219	0.0393	0.0187	0.0338
Core	HGE1_03662	0.0011	0.0725	0.0007	0.0661
Core	HGE1_03667	0.0093	0.0353	0.0078	0.0294
Core	HGE1_03672	0.0054	0.0442	0.005	0.0368
Core	HGE1_03697	0.0093	0.0581	0.0089	0.0551
Core	HGE1_03772	0.001	0.0358	0.0005	0.0313
Core	HGE1_04017	0.0039	0.0353	0.0037	0.0328
Core	HGE1_04022	0.0005	0.0295	0.0002	0.0241
Core	HGE1_04042	0.0008	0.0284	0.0005	0.0227
Core	HGE1_04102	0.0083	0.0402	0.0072	0.0362
Core	HGE1_04187	0.0219	0.0665	0.0207	0.0617
Core	HGE1_04197	0.0031	0.049	0.0031	0.0431
Core	HGE1_04207	0.002	0.0384	0.0015	0.0335
Core	HGE1_04212	0.0043	0.0256	0.0033	0.0206
Core	HGE1_04252	0.0087	0.0332	0.0074	0.0277
Core	HGE1_04292	0.001	0.0279	0.0009	0.0234
Core	HGE1_04322	0.0021	0.034	0.0012	0.0317
Core	HGE1_04337	0.0061	0.0825	0.0053	0.0746
Core	HGE1_04347	0.0078	0.0669	0.0071	0.0576
Core	HGE1_04487	0.002	0.038	0.0016	0.0341
Core	HGE1_04517	0.0031	0.1106	0.0031	0.0981
Core	HGE1_04532	0.006	0.0459	0.0045	0.0383
Core	HGE1_04537	0.0023	0.0316	0.0019	0.0241
Core	HGE1_04572	0.0056	0.0168	0.0047	0.0133
Core	HGE1_04592	0	0.0231	0	0.0162
Core	HGE1_04662	0.0038	0.0384	0.0034	0.034
Core	HGE1_04877	0.0173	0.1306	0.0173	0.104
Core	HGE1_04907	0.0083	0.0521	0.0074	0.0417
Core	HGE1_05127	0.0023	0.0469	0.002	0.0394
Core	HGE1_05207	0.0006	0.0151	0.0003	0.0126
Core	HGE1_05377	0.0075	0.0686	0.0057	0.0539
Core	HGE1_05432	0.0016	0.0217	0.0015	0.0165
Core	HGE1_05567	0.005	0.0325	0.004	0.0253
Core	HGE1_05587	0	0.0294	0	0.0257
Core	HGE1_05602	0.0018	0.0814	0.0015	0.0689
Core	HGE1_05677	0.001	0.032	0.001	0.0248
Core	HGE1_05722	0.0041	0.0403	0.0038	0.0374
Core	HGE1_05767	0.0065	0.0652	0.0061	0.0529
Core	HGE1_05822	0	0.0565	0	0.0408
Core	HGE1_05827	0.0032	0.0217	0.0023	0.0169
Core	HGE1_05857	0.0055	0.0284	0.0039	0.0204
Core	HGE1_05907	0.0046	0.0176	0.0035	0.0136
Core	HGE1_05962	0.0031	0.1095	0.0018	0.0891
Core	HGE1_06037	0.0083	0.061	0.0071	0.0484
Core	HGE1_06042	0.0035	0.0626	0.0027	0.0535
Core	HGE1_06172	0.0046	0.0874	0.0034	0.0712
